# Supplementary material for: A genomic predictor for age at sexual maturity for mammalian species
Source: Evol Appl. 2024 Jan 10;17(2):e13635. doi: 10.1111/eva.13635 (PMC10853647; doi:10.1111/eva.13635)
Supplement: Supplementary file 1 — Appendix S1. [file EVA-17-e13635-s013.xlsx]

## Sheet: Sheet1
FemaleSpecies	FemaleAOSM_Days	FemaleLifespan_Years	FemaleRatioSpecies	FemaleRatio	MaleSpecies	MaleAOSM_Days	MaleLifespan_Years	MaleRatioSpecies	MaleRatio
Acomys_russatus	91	NA	Ailuropoda_melanoleuca	0.163192	Ailuropoda_melanoleuca	2192	35	Ailuropoda_melanoleuca	0.163192
Ailuropoda_melanoleuca	2192	36.8	Antechinus_flavipes	0.24236	Arvicanthis_niloticus	45	6.7	Arvicanthis_niloticus	0.0184011
Antechinus_flavipes	345	3.9	Arvicanthis_niloticus	0.0184011	Arvicola_amphibius	45	2.5	Arvicola_amphibius	0.0493151
Arvicanthis_niloticus	45	6.7	Arvicola_amphibius	0.0558904	Balaenoptera_musculus	1827	110	Balaenoptera_musculus	0.0455044
Arvicola_amphibius	51	2.5	Balaenoptera_musculus	0.0455044	Bos_grunniens	738	26.3	Bos_grunniens	0.076879
Balaenoptera_musculus	1827	110	Bos_grunniens	0.076879	Budorcas_taxicolor	730	15.9	Budorcas_taxicolor	0.0913242
Bos_grunniens	738	26.3	Bos_taurus	0.0750685	Callithrix_jacchus	382	22.8	Callithrix_jacchus	0.0459024
Bos_taurus	548	20	Bubalus_bubalis	0.0394081	Camelus_dromedarius	2191	28.4	Camelus_dromedarius	0.211364
Bubalus_bubalis	502	34.9	Budorcas_taxicolor	0.0913242	Canis_lupus	669	20.6	Canis_lupus	0.0889746
Budorcas_taxicolor	730	21.9	Callithrix_jacchus	0.057318	Capra_hircus	685	20.8	Capra_hircus	0.0902266
Callithrix_jacchus	477	22.8	Camelus_dromedarius	0.105634	Ceratotherium_simum	1643	45	Ceratotherium_simum	0.10003
Camelus_dromedarius	1095	28.4	Canis_lupus	0.0889746	Cervus_elaphus	730	21.9	Cervus_elaphus	0.0634921
Canis_lupus	669	20.6	Capra_hircus	0.0534773	Choloepus_didactylus	1644	39.5	Choloepus_didactylus	0.122394
Capra_hircus	406	20.8	Ceratotherium_simum	0.10003	Colobus_guereza	2192	36.8	Colobus_guereza	0.171585
Ceratotherium_simum	1643	45	Cervus_elaphus	0.0741031	Dasyurus_viverrinus	335	6.8	Dasyurus_viverrinus	0.134972
Cervus_elaphus	852	31.5	Choloepus_didactylus	0.0952204	Desmodus_rotundus	285	29.2	Desmodus_rotundus	0.0267405
Choloepus_didactylus	1279	36.8	Colobus_guereza	0.114364	Diceros_bicornis	2254	49	Diceros_bicornis	0.126027
Colobus_guereza	1461	35	Dasyurus_viverrinus	0.134972	Dromiciops_gliroides	730	30.5	Equus_asinus	0.0585835
Dasyurus_viverrinus	335	6.8	Desmodus_rotundus	0.0267405	Equus_asinus	1005	47	Equus_caballus	0.0467676
Desmodus_rotundus	285	29.2	Diceros_bicornis	0.102097	Equus_caballus	973	57	Equus_quagga	0.0648882
Diceros_bicornis	1826	49	Equus_asinus	0.0412708	Equus_quagga	900	38	Giraffa_camelopardalis	0.114028
Dromiciops_gliroides	730	NA	Equus_caballus	0.0439317	Giraffa_camelopardalis	1644	42.3	Gorilla_gorilla	0.183028
Equus_asinus	708	47	Equus_quagga	0.0648882	Gorilla_gorilla	4015	60.1	Hexaprotodon_liberiensis	0.10648
Equus_caballus	914	57	Felis_catus	0.0263927	Hexaprotodon_liberiensis	1644	36.8	Hippopotamus_amphibius	0.0572567
Equus_quagga	900	38	Felis_chaus	0.0458904	Hippopotamus_amphibius	1279	61.2	Homo_sapiens	0.114286
Felis_catus	289	30	Giraffa_camelopardalis	0.0886423	Homo_sapiens	5110	122.5	Hydrochoerus_hydrochaeris	0.0827361
Felis_chaus	335	20	Gorilla_gorilla	0.128963	Hydrochoerus_hydrochaeris	456	16.6	Ictidomys_tridecemlineatus	0.0780302
Giraffa_camelopardalis	1278	39.5	Heterocephalus_glaber	0.0201502	Ictidomys_tridecemlineatus	225	7.9	Jaculus_jaculus	0.0514168
Gorilla_gorilla	2829	60.1	Hexaprotodon_liberiensis	0.0827747	Jaculus_jaculus	137	7.3	Lemur_catta	0.0669874
Heterocephalus_glaber	228	31	Hippopotamus_amphibius	0.0572567	Lemur_catta	912	37.3	Lutra_lutra	0.0824929
Hexaprotodon_liberiensis	1278	42.3	Homo_sapiens	0.106122	Lutra_lutra	548	18.2	Lycaon_pictus	0.102981
Hippopotamus_amphibius	1279	61.2	Hydrochoerus_hydrochaeris	0.0827361	Lycaon_pictus	639	17	Lynx_canadensis	0.058577
Homo_sapiens	4745	122.5	Hydropotes_inermis	0.0360698	Lynx_canadensis	573	26.8	Macaca_fascicularis	0.108465
Hydrochoerus_hydrochaeris	456	15.1	Ictidomys_tridecemlineatus	0.122767	Macaca_fascicularis	1544	39	Macaca_mulatta	0.137466
Hydropotes_inermis	183	13.9	Jaculus_jaculus	0.122725	Macaca_mulatta	2007	40	Meles_meles	0.0537634
Ictidomys_tridecemlineatus	354	7.9	Lemur_catta	0.0437034	Meles_meles	365	12.5	Microcebus_murinus	0.0365799
Jaculus_jaculus	327	7.3	Leopardus_geoffroyi	0.0570578	Microcebus_murinus	243	18.2	Monodelphis_domestica	0.0655385
Lemur_catta	595	37.3	Lepus_timidus	0.0404871	Monodelphis_domestica	122	5.1	Muntiacus_muntjak	0.0483824
Leopardus_geoffroyi	479	23	Lutra_lutra	0.0824929	Muntiacus_muntjak	332	18.8	Mus_musculus	0.0287671
Lepus_timidus	266	18	Lycaon_pictus	0.102981	Mus_musculus	42	4	Mustela_erminea	0.08
Lutra_lutra	548	18.2	Lynx_canadensis	0.0509098	Mustela_erminea	365	20.6	Mustela_nigripes	0.106383
Lycaon_pictus	639	17	Macaca_fascicularis	0.0869687	Mustela_nigripes	365	18.6	Odocoileus_hemionus	0.0626401
Lynx_canadensis	498	26.8	Macaca_mulatta	0.0843151	Odocoileus_hemionus	503	22	Odocoileus_virginianus	0.0496724
Macaca_fascicularis	1238	39	Meles_meles	0.0537634	Odocoileus_virginianus	417	23	Onychomys_torridus	0.0244193
Macaca_mulatta	1231	40	Microcebus_murinus	0.0365799	Onychomys_torridus	41	4.6	Orcinus_orca	0.150076
Meles_meles	365	18.6	Microtus_ochrogaster	0.0242957	Orcinus_orca	4930	90	Ornithorhynchus_anatinus	0.0664323
Microcebus_murinus	243	18.2	Monodelphis_domestica	0.0655385	Ornithorhynchus_anatinus	548	22.6	Ovis_aries	0.109829
Microtus_ochrogaster	47	5.3	Muntiacus_muntjak	0.0396386	Ovis_aries	914	22.8	Ovis_canadensis	0.0996143
Monodelphis_domestica	122	5.1	Muntiacus_reevesi	0.0323571	Ovis_canadensis	749	20.6	Pan_troglodytes	0.13468
Muntiacus_muntjak	272	18.8	Mus_musculus	0.0287671	Pan_troglodytes	2920	59.4	Panthera_leo	0.111111
Muntiacus_reevesi	274	23.2	Mustela_erminea	0.0208219	Panthera_leo	1095	27	Panthera_tigris	0.147404
Mus_musculus	42	4	Mustela_nigripes	0.106383	Panthera_tigris	1415	26.3	Phacochoerus_africanus	0.0757685
Mustela_erminea	95	12.5	Nasalis_larvatus	0.159363	Phacochoerus_africanus	578	20.9	Pipistrellus_pipistrellus	0.0752599
Mustela_nigripes	365	9.4	Ochotona_princeps	0.135812	Pipistrellus_pipistrellus	456	15.1	Pongo_pygmaeus	0.118644
Nasalis_larvatus	1460	25.1	Odocoileus_hemionus	0.0595268	Pongo_pygmaeus	2555	59	Rattus_norvegicus	0.0504686
Ochotona_princeps	347	7	Odocoileus_virginianus	0.0368076	Rattus_norvegicus	70	3.8	Rattus_rattus	0.0730594
Odocoileus_hemionus	478	22	Onychomys_torridus	0.0244193	Rattus_rattus	112	4.2	Rhinolophus_ferrumequinum	0.0655738
Odocoileus_virginianus	309	23	Orcinus_orca	0.115068	Rhinolophus_ferrumequinum	730	13	Sarcophilus_harrisii	0.153846
Onychomys_torridus	41	4.6	Ornithorhynchus_anatinus	0.0664323	Sarcophilus_harrisii	730	NA	Sciurus_vulgaris	0.0592373
Orcinus_orca	3780	90	Oryctolagus_cuniculus	0.222222	Sciurus_vulgaris	320	14.8	Suricata_suricatta	0.0485437
Ornithorhynchus_anatinus	548	22.6	Ovis_aries	0.0658496	Suricata_suricatta	365	9.4	Sus_scrofa	0.07793
Oryctolagus_cuniculus	730	9	Ovis_canadensis	0.0940285	Sus_scrofa	768	27	Tachyglossus_aculeatus	0.0303307
Ovis_aries	548	22.8	Pan_paniscus	0.159103	Tachyglossus_aculeatus	548	49.5	Theropithecus_gelada	0.166667
Ovis_canadensis	707	20.6	Pan_troglodytes	0.155712	Theropithecus_gelada	2190	36	Trichosurus_vulpecula	0.125786
Pan_paniscus	3194	55	Panthera_leo	0.111111	Trichosurus_vulpecula	730	31.5	Tursiops_truncatus	0.195869
Pan_troglodytes	3376	59.4	Panthera_tigris	0.13209	Tursiops_truncatus	3689	51.6	Vulpes_lagopus	0.0510967
Panthera_leo	1095	27	Perognathus_longimembris	0.0498432	Vulpes_lagopus	304	16.3	Zalophus_californianus	0.140133
Panthera_tigris	1268	26.3	Peromyscus_leucopus	0.0253165	Zalophus_californianus	1826	35.7
Perognathus_longimembris	151	8.3	Peromyscus_maniculatus	0.0161743
Peromyscus_leucopus	73	7.9	Peromyscus_polionotus	0.0139477
Peromyscus_maniculatus	49	8.3	Phacochoerus_africanus	0.0757685
Peromyscus_polionotus	28	5.5	Phodopus_sungorus	0.0842993
Phacochoerus_africanus	578	20.9	Pipistrellus_pipistrellus	0.0752599
Phodopus_sungorus	120	3.9	Pongo_pygmaeus	0.118644
Pipistrellus_pipistrellus	456	16.6	Prionailurus_bengalensis	0.0588235
Pongo_pygmaeus	2555	59	Rattus_norvegicus	0.0648882
Prionailurus_bengalensis	365	17	Rattus_rattus	0.0587084
Rattus_norvegicus	90	3.8	Rhinolophus_ferrumequinum	0.0655738
Rattus_rattus	90	4.2	Saguinus_midas	0.0793216
Rhinolophus_ferrumequinum	730	30.5	Sarcophilus_harrisii	0.153846
Saguinus_midas	608	21	Sciurus_vulgaris	0.0547945
Sarcophilus_harrisii	730	13	Suricata_suricatta	0.0485437
Sciurus_vulgaris	296	14.8	Sus_scrofa	0.0338914
Suricata_suricatta	365	20.6	Tachyglossus_aculeatus	0.0303307
Sus_scrofa	334	27	Tamandua_tetradactyla	0.0526316
Sylvilagus_bachmani	154	NA	Theropithecus_gelada	0.10586
Tachyglossus_aculeatus	548	49.5	Trichosurus_vulpecula	0.0542776
Tamandua_tetradactyla	365	19	Tursiops_truncatus	0.150313
Theropithecus_gelada	1391	36	Vulpes_lagopus	0.0510967
Trichosurus_vulpecula	315	15.9	Zalophus_californianus	0.0840336
Tursiops_truncatus	2831	51.6
Vulpes_lagopus	304	16.3
Zalophus_californianus	1095	35.7
