# Supplementary material for: A genomic predictor for age at sexual maturity for mammalian species
Source: Evol Appl. 2024 Jan 10;17(2):e13635. doi: 10.1111/eva.13635 (PMC10853647; doi:10.1111/eva.13635)
Supplement: Supplementary file 3 — Appendix S3. [file EVA-17-e13635-s009.csv]

FemaleSpecies	FemalePercentNonZero	MaleSpecies	MalePercentNonZero
Acomys_russatus	0.977348993	Ailuropoda_melanoleuca	0.964671246
Ailuropoda_melanoleuca	0.966442953	Arvicanthis_niloticus	0.990186457
Antechinus_flavipes	0.803691275	Arvicola_amphibius	0.974484789
Arvicanthis_niloticus	0.986577181	Balaenoptera_musculus	0.995093229
Arvicola_amphibius	0.976510067	Bos_grunniens	0.983316977
Balaenoptera_musculus	0.994127517	Budorcas_taxicolor	0.999018646
Bos_grunniens	0.980704698	Callithrix_jacchus	0.999018646
Bos_taurus	0.999161074	Camelus_dromedarius	0.99313052
Bubalus_bubalis	0.995805369	Canis_lupus	0.990186457
Budorcas_taxicolor	0.998322148	Capra_hircus	0.997055937
Callithrix_jacchus	0.999161074	Ceratotherium_simum	0.998037291
Camelus_dromedarius	0.993288591	Cervus_elaphus	0.998037291
Canis_lupus	0.986577181	Choloepus_didactylus	0.978410206
Capra_hircus	0.996644295	Colobus_guereza	0.997055937
Ceratotherium_simum	0.996644295	Dasyurus_viverrinus	0.906771344
Cervus_elaphus	0.997483221	Desmodus_rotundus	0.970559372
Choloepus_didactylus	0.981543624	Diceros_bicornis	0.999018646
Colobus_guereza	0.995805369	Dromiciops_gliroides	0.915603533
Dasyurus_viverrinus	0.814597315	Equus_asinus	0.996074583
Desmodus_rotundus	0.966442953	Equus_caballus	0.998037291
Diceros_bicornis	0.996644295	Equus_quagga	0.99313052
Dromiciops_gliroides	0.828020134	Giraffa_camelopardalis	0.994111874
Equus_asinus	0.994127517	Gorilla_gorilla	0.990186457
Equus_caballus	0.997483221	Hexaprotodon_liberiensis	0.982335623
Equus_quagga	0.990771812	Hippopotamus_amphibius	0.999018646
Felis_catus	0.998322148	Homo_sapiens	1
Felis_chaus	0.999161074	Hydrochoerus_hydrochaeris	0.948969578
Giraffa_camelopardalis	0.993288591	Ictidomys_tridecemlineatus	0.927379784
Gorilla_gorilla	0.991610738	Jaculus_jaculus	0.963689892
Heterocephalus_glaber	0.947986577	Lemur_catta	0.98626104
Hexaprotodon_liberiensis	0.980704698	Lutra_lutra	0.996074583
Hippopotamus_amphibius	0.996644295	Lycaon_pictus	0.910696762
Homo_sapiens	1	Lynx_canadensis	0.989205103
Hydrochoerus_hydrochaeris	0.944630872	Macaca_fascicularis	0.994111874
Hydropotes_inermis	0.983221477	Macaca_mulatta	1
Ictidomys_tridecemlineatus	0.933724832	Meles_meles	0.997055937
Jaculus_jaculus	0.961409396	Microcebus_murinus	0.991167812
Lemur_catta	0.981543624	Monodelphis_domestica	0.808635918
Leopardus_geoffroyi	0.998322148	Muntiacus_muntjak	0.991167812
Lepus_timidus	0.913590604	Mus_musculus	0.998037291
Lutra_lutra	0.994127517	Mustela_erminea	0.995093229
Lycaon_pictus	0.906879195	Mustela_nigripes	0.997055937
Lynx_canadensis	0.990771812	Odocoileus_hemionus	0.98626104
Macaca_fascicularis	0.994127517	Odocoileus_virginianus	0.98626104
Macaca_mulatta	1	Onychomys_torridus	0.982335623
Meles_meles	0.994966443	Orcinus_orca	0.997055937
Microcebus_murinus	0.989932886	Ornithorhynchus_anatinus	0.560353288
Microtus_ochrogaster	0.970637584	Ovis_aries	0.998037291
Monodelphis_domestica	0.723993289	Ovis_canadensis	0.738959764
Muntiacus_muntjak	0.994127517	Pan_troglodytes	1
Muntiacus_reevesi	0.996644295	Panthera_leo	0.974484789
Mus_musculus	0.994966443	Panthera_tigris	0.999018646
Mustela_erminea	0.992449664	Phacochoerus_africanus	0.997055937
Mustela_nigripes	0.992449664	Pipistrellus_pipistrellus	0.837095191
Nasalis_larvatus	0.937919463	Pongo_pygmaeus	0.162904809
Ochotona_princeps	0.941275168	Rattus_norvegicus	0.98626104
Odocoileus_hemionus	0.988255034	Rattus_rattus	0.974484789
Odocoileus_virginianus	0.984899329	Rhinolophus_ferrumequinum	0.99313052
Onychomys_torridus	0.985738255	Sarcophilus_harrisii	0.89205103
Orcinus_orca	0.992449664	Sciurus_vulgaris	0.998037291
Ornithorhynchus_anatinus	0.505872483	Suricata_suricatta	0.947988224
Oryctolagus_cuniculus	0.882550336	Sus_scrofa	0.998037291
Ovis_aries	0.998322148	Tachyglossus_aculeatus	0.484789009
Ovis_canadensis	0.731543624	Theropithecus_gelada	1
Pan_paniscus	0.999161074	Trichosurus_vulpecula	0.918547596
Pan_troglodytes	1	Tursiops_truncatus	0.997055937
Panthera_leo	0.974832215	Vulpes_lagopus	0.988223749
Panthera_tigris	0.999161074	Zalophus_californianus	0.998037291
Perognathus_longimembris	0.931208054
Peromyscus_leucopus	0.981543624
Peromyscus_maniculatus	0.953020134
Peromyscus_polionotus	0.974832215
Phacochoerus_africanus	0.995805369
Phodopus_sungorus	0.878355705
Pipistrellus_pipistrellus	0.828020134
Pongo_pygmaeus	0.169463087
Prionailurus_bengalensis	0.999161074
Rattus_norvegicus	0.984899329
Rattus_rattus	0.973154362
Rhinolophus_ferrumequinum	0.992449664
Saguinus_midas	0.98909396
Sarcophilus_harrisii	0.798657718
Sciurus_vulgaris	0.998322148
Suricata_suricatta	0.948825503
Sus_scrofa	0.996644295
Sylvilagus_bachmani	0.985738255
Tachyglossus_aculeatus	0.42533557
Tamandua_tetradactyla	0.977348993
Theropithecus_gelada	1
Trichosurus_vulpecula	0.828020134
Tursiops_truncatus	0.994966443
Vulpes_lagopus	0.984060403
Zalophus_californianus	0.994127517
