# Supplementary material for: A genomic predictor for age at sexual maturity for mammalian species
Source: Evol Appl. 2024 Jan 10;17(2):e13635. doi: 10.1111/eva.13635 (PMC10853647; doi:10.1111/eva.13635)
Supplement: Supplementary file 4 — Appendix S4. [file EVA-17-e13635-s010.xlsx]

## Sheet: Sheet2
ModelDataset	ChosenSeed	TrainingCor	TestingCor	TrainingMedAbsErr	TestingMedAbsErr	DiffTrainTestMedAbsErr	TTestSigMedAbsErrTestTrain	TestMeanAbsErr	TrainMedRelativeErrPerc	TestMedRelativeErrPerc	TrainMeanRelativeErrPerc	TestMeanRelativeErrPerc	RSquaredValueTest	RSquaredValueTrain
Male	400	0.965402	0.870658	132.335	286.619	-154.284	0.122872	390.349	16.2242	43.6287	37.3175	75.7886	0.758045	0.932002
Female	435	0.967166	0.938801	129.301	155.846	-26.5448	0.170491	241.615	15.3901	34.9125	34.9983	68.8568	0.881348	0.935409
MaleRatio	156	0.789691	0.656469	0.0215874	0.0263854	-0.00479798	0.443877	0.0322326	25.7025	34.7353	35.3964	37.528	0.430951	0.623612
FemaleRatio	352	0.875748	0.751693	0.0180379	0.0232614	-0.00522349	0.139615	0.0290453	25.9174	39.512	37.0399	39.7652	0.565042	0.766935
