# Supplementary material for: A genomic predictor for age at sexual maturity for mammalian species
Source: Evol Appl. 2024 Jan 10;17(2):e13635. doi: 10.1111/eva.13635 (PMC10853647; doi:10.1111/eva.13635)
Supplement: Supplementary file 5 — Appendix S5. [file EVA-17-e13635-s003.xlsx]

## Sheet: Sheet1
Female	FemaleRatio	Male	MaleRatio	SharedFemaleMale
GOLPH3L	POU2F1	ID3	SHC1	CHD4
DCST1	SLC30A1	SAMD13	NHLH1	E4F1
TADA1	AKT3	PTGFRN	PPP1CB	GLRA2
POU2F1	KCNK3	PPP1CB	EHBP1	HNRNPDL
PARP1	EHBP1	SIX3	ZEB2	HNRNPH2
AKT3	METTL8	OTX1	SP5	HOXB2
CCDC88A	BBX	ZEB2	LCORL	MBD5
XPO1	TP63	MBD5	SLC7A11	MSTN
EHBP1	E2F3	SP5	FBXO8	NDST4
OTX1	C6orf62	MSTN	CTNND2	OAF
ORC4	HDAC9	TIMP4	E2F3	OGFOD1
MBD5	MKRN1	STAG1	INTS9	OTX1
KCNH7	TNKS	IQCJ	NAIF1	PAIP2
DLX1	XKR6	ZMAT3	DOLPP1	RAB14
MSTN	HR	TP63	HPSE2	TAB1
BBX	FSBP	HNRNPDL	WDR74	TCF7L2
MYLK	NAIF1	TET2	ESRRA	TP63
IQCJ	ARID5B	NDST4	IFFO1	VEZT
ZMAT3	HPSE2	PAIP2	C14orf119	WDR74
TP63	ZNF143	EBF1	ONECUT1	ZMAT3
PCGF3	WDR74	ZNF76	NEDD4
HNRNPDL	ESRRA	TBX18	WDR81
NDST4	NTM	ARID1B	FOXN1
PAIP2	LMO3	HDAC9	UNK
FAF2	GDF11	MKRN1	TMEM259
HDAC9	SLC6A15	RAB14	ERF
HOXA1	NTN4	TCF7L2	STK35
FOXP2	RNASE11	WDR74	RBX1
SMARCD3	C14orf119	ESRRA	DLG3
HR	CNIH1	CADM1
RAB14	MAX	OAF
JMJD1C	ONECUT1	IFFO1
SLC25A28	E4F1	CHD4
TAF5	CLUH	PCBP2
TCF7L2	NEUROD2	MGAT4C
LMO2	HOXB2	FGD6
WDR74	DYNLL2	VEZT
RP11-111M22	H3F3B	HNF1A
OAF	TMEM259	ITGBL1
CHD4	H1F0	FAM155A
FGD6	GLRA2	NFATC4
VEZT	HNRNPH2	RPS29
HNF1A		CNIH1
KLF5		MAX
ITGBL1		ONECUT1
BAZ1A		RAB11A
CNIH1		E4F1
SIX4		CREBBP
GALK2		OGFOD1
RAB11A		PIPOX
E4F1		HOXB2
ZNF629		PHACTR3
OGFOD1		TAB1
DYNC1LI2		RBX1
CLUH		GLRA2
CHD3		HNRNPH2
MYH4		HCFC1
RAB5C
MEOX1
HOXB2
SYT4
DHPS
NR1H2
TRIB3
PDXK
TAB1
GLRA2
DLG3
HNRNPH2
PSMD10
ATG4A
