# Supplementary material for: A genomic predictor for age at sexual maturity for mammalian species
Source: Evol Appl. 2024 Jan 10;17(2):e13635. doi: 10.1111/eva.13635 (PMC10853647; doi:10.1111/eva.13635)
Supplement: Supplementary file 6 — Appendix S6. [file EVA-17-e13635-s002.xlsx]

## Sheet: Sheet1
Model	Type	Function/Component/Process	AdjustedPValue
Female	Biological	regulation of transcription from RNA polymerase II promoter	2.97321e-06
Female	Biological	positive regulation of transcription, DNA-templated	0.000532929
Female	Biological	positive regulation of transcription from RNA polymerase II promoter	0.00151632
Female	Biological	regulation of transcription, DNA-templated	0.00151632
Female	Biological	negative regulation of transcription, DNA-templated	0.00387432
Female	Biological	negative regulation of transcription from RNA polymerase II promoter	0.0181495
Female	Biological	negative regulation of nucleic acid-templated transcription	0.0181495
Female	Biological	plasma membrane to endosome transport	0.0314398
Female	Biological	negative regulation of cellular macromolecule biosynthetic process	0.0367691
Female	Molecular	transcriptional activator activity, RNA polymerase II transcription regulatory region sequence-specific binding	0.000104119
Female	Molecular	RNA polymerase II regulatory region sequence-specific DNA binding	0.000361162
Female	Molecular	transcription regulatory region sequence-specific DNA binding	0.000437696
Female	Molecular	DNA binding	0.000492309
Female	Molecular	transcription regulatory region DNA binding	0.00154318
Female	Molecular	histone deacetylase activity	0.00796706
Female	Molecular	transcriptional activator activity, RNA polymerase II core promoter proximal region sequence-specific binding	0.00796706
Female	Molecular	protein deacetylase activity	0.00796706
Female	Molecular	sequence-specific DNA binding	0.00796706
Female	Molecular	sequence-specific double-stranded DNA binding	0.00984644
Female	Molecular	RNA polymerase II regulatory region DNA binding	0.00984644
Female	Molecular	repressing transcription factor binding	0.0106127
Female	Molecular	histone demethylase activity (H3-K9 specific)	0.0106127
Female	Molecular	nuclear hormone receptor binding	0.0108296
Female	Molecular	myosin V binding	0.0123247
Female	Molecular	RNA polymerase II core promoter proximal region sequence-specific DNA binding	0.0207047
Female	Molecular	hydrolase activity, acting on carbon-nitrogen (but not peptide) bonds, in linear amides	0.0207047
Female	Molecular	core promoter proximal region sequence-specific DNA binding	0.0244547
Female	Molecular	transcription factor activity, RNA polymerase II core promoter proximal region sequence-specific binding	0.0244547
Female	Molecular	ATP-dependent DNA helicase activity	0.0307621
Female	Molecular	RNA polymerase II repressing transcription factor binding	0.0307621
Female	Cellular	chromatin	0.00840186
Female	Cellular	nuclear chromosome part	0.0233466
Female	Cellular	CHD-type complex	0.0353735
Female	Cellular	NuRD complex	0.0353735
Female	Cellular	nuclear chromatin	0.0402796
Male	Biological	regulation of transcription from RNA polymerase II promoter	6.00466e-06
Male	Biological	positive regulation of transcription, DNA-templated	1.38244e-05
Male	Biological	positive regulation of transcription from RNA polymerase II promoter	9.45569e-05
Male	Biological	negative regulation of transcription from RNA polymerase II promoter	0.00361757
Male	Biological	negative regulation of transcription, DNA-templated	0.00890341
Male	Biological	regulation of transcription, DNA-templated	0.00992581
Male	Molecular	DNA binding	0.00075367
Male	Molecular	transcription coactivator activity	0.00106608
Male	Molecular	transcriptional repressor activity, RNA polymerase II transcription regulatory region sequence-specific binding	0.00348794
Male	Molecular	transcription factor activity, RNA polymerase II core promoter proximal region sequence-specific binding	0.00359612
Male	Molecular	transcriptional activator activity, RNA polymerase II transcription regulatory region sequence-specific binding	0.00359612
Male	Molecular	RNA polymerase II regulatory region sequence-specific DNA binding	0.00544166
Male	Molecular	transcriptional repressor activity, RNA polymerase II transcription factor binding	0.00544166
Male	Molecular	RNA polymerase II transcription factor binding	0.00574837
Male	Molecular	repressing transcription factor binding	0.00604102
Male	Molecular	myosin V binding	0.00930299
Male	Molecular	sequence-specific DNA binding	0.00930299
Male	Molecular	core promoter proximal region sequence-specific DNA binding	0.0113255
Male	Molecular	transcription regulatory region sequence-specific DNA binding	0.0129911
Male	Molecular	transcriptional activator activity, RNA polymerase II core promoter proximal region sequence-specific binding	0.0130275
Male	Molecular	transcription corepressor activity	0.0208568
Male	Molecular	RNA polymerase II repressing transcription factor binding	0.0210331
Male	Molecular	oxidoreductase activity, acting on paired donors, with incorporation or reduction of molecular oxygen, 2-oxoglutarate as one donor, and incorporation of one atom each of oxygen into both donors	0.024219
Male	Molecular	transcription regulatory region DNA binding	0.0273176
Male	Molecular	histone deacetylase activity	0.0357575
Male	Molecular	protein deacetylase activity	0.0367737
Male	Molecular	RNA polymerase II core promoter proximal region sequence-specific DNA binding	0.0367737
Male	Molecular	myosin binding	0.0387699
Male	Molecular	damaged DNA binding	0.0387699
Male	Cellular	nuclear chromatin	0.00532888
Male	Cellular	nuclear chromosome part	0.00532888
Male	Cellular	chromatin	0.00570533
Male	Cellular	MLL1 complex	0.0476283
Male	Cellular	MLL1/2 complex	0.0476283
FemaleRatio	Biological	regulation of transcription from RNA polymerase II promoter	0.00190135
FemaleRatio	Molecular	DNA binding	0.0011137
FemaleRatio	Molecular	transcription regulatory region DNA binding	0.00567314
FemaleRatio	Molecular	transcription regulatory region sequence-specific DNA binding	0.0086598
FemaleRatio	Molecular	RNA polymerase II regulatory region sequence-specific DNA binding	0.0086598
FemaleRatio	Molecular	RNA polymerase II regulatory region DNA binding	0.0152875
FemaleRatio	Molecular	sequence-specific DNA binding	0.0209435
FemaleRatio	Molecular	E-box binding	0.0307488
FemaleRatio	Molecular	transcriptional activator activity, RNA polymerase II transcription regulatory region sequence-specific binding	0.0338865
FemaleRatio	Molecular	transcriptional repressor activity, RNA polymerase II transcription regulatory region sequence-specific binding	0.046601
FemaleRatio	Cellular	nuclear transcription factor complex	0.0178249
FemaleRatio	Cellular	chromatin	0.0482766
FemaleRatio	Cellular	RNA polymerase II transcription factor complex	0.0482766
