# Supplementary material for: A genomic predictor for age at sexual maturity for mammalian species
Source: Evol Appl. 2024 Jan 10;17(2):e13635. doi: 10.1111/eva.13635 (PMC10853647; doi:10.1111/eva.13635)
Supplement: Supplementary file 8 — Appendix S8. [file EVA-17-e13635-s005.csv]

NAME
>FP011837 ABAT_1 :+U EU:NC; range -499 to 100.
AGCGCCGAGATGGGGAGTGAGGTGGGGAGGGCGGGATGCTCCTTCCCTTCTCCGCAAAGG
AACCCCTTCTGATTCCGACTCTGGAGCTCCAGAGACCGGATCCGAGACGCGGGTGGAGGT
GGAGTTACACTCGCCTGCAGCCCTGAGGGTGTAAATGGCCCATTAAGATCCAGGTTAAAT
CAACCTATGGAGCTGCCCCCCAGAGGGTCAGGGTCCCCACAACTTGACGGGGGTCCTCAG
CCGTCTCCTCCCCAGTCCCAGGACTCCCTCCCAGCCCTCGCGGTCCCTCTGGTGGGTCCC
GCCCCAGCCCCCGTCTCCCCCGCCCCCGGAGGCTGGACTCTGCCCCCGCCCCGCCTGCCA
CCTCCCTCCTGGGGGCGGTGGCCCGTGGCGGGCGCACCCATTGGCTGTGGCGAAAGCGAG
GGCCGGGGCTGGCGGCGCTGATTGGCCGGGACGCTCGGCGGAGCCAGGGAGTCCGGCGAG
TCGCTGGGGGAAGTCGAGCAGACACCCAGCGCTGCCGGAACTCGGGGCGCGCATCCCGCA
AGTCGGAACCCGGCGGATCGGATCCCGCAGATCGGAGACGGGGCCTGGAGGTGAGCGCGA
>FP005801 SGK1_1 :+U EU:NC; range -499 to 100.
GCGCACCGCCGGCTCGGGTTGGGGAGGAGGGTGGGAGTCCGGCCGCAGGACGGCGCCTGG
CCGGGGAGAGGGTATCTGCAGGGACAGTGAGCGAAGCCACCGTGGCCGCCGCGCACCCGC
CGGGAAGCGCTTCGGCGCTGCGAACCCGGCTTTCTCCGGCGGCGGAATAAATGAGAGAGG
TGGAAAACTACCCCGGGCTCTCCGGCCCTCCCCGCGCCCTCCGCCGGCGCGTTCTCTCTC
TCCTGCCCCAGGAGCCGATGGAGACTGATAACGGCCCTGCGCCAGGCCGTCCCCGGGCGG
TCCTCGCGCCCCCGCCCGGGGCTCGCCCTCTCAATGGGGACAGAACCGCCCGCCGCAGGC
AGCGTAGCCGCCAGCAAACCGCGAGGCGGCCGGGGCGGGGCGAGGGGCGAGGCGAAGGGC
GGGGCCACTTCTCACTGTCGCGCAGGCCCCGCCCCCGCGGCGGTGCCTTTTTTATAAGGC
CGAGCGCGCGGCCTGGCGCAGCATACGCCGAGCCGGTCTTTGAGCGCTAACGTCTTTCTG
TCTCCCCGCGGTGGTGATGACGGTGAAAACTGAGGCTGCTAAGGGCACCCTCACTTACTC
>FP010536 DLEU7_1 :+U EU:NC; range -499 to 100.
TTTGGGGGATGCAAGGCCTTGAAGGCTGCTTCAACAAGTTTCTGAAAATTCCCCTCGGGT
TGGGAAAGGCACAGTCTTCCTTTTGCAAGTTTTTCTAGAGCCCTTCGTACTTTTGCCCTA
GAGTGGGTCTTTTGCACCCCCACCTCCCAGACCTCAGTGGTCATTGGCAGGCATCCTTCG
AAGGAGGTGGGGGCGGGGTATCCCCGCCGATGGATGCGCCCGCACAAAGCAGCACGTTTT
CTCATCAAAGCCCTGGAGAGAGGGAAGAAGCAACGCTCAGCATTTCGCTGATTTTCAAGT
GCACACCGAGCAGCGCTTCAGGCAGCTTTGGGTCAGAACACGCCTGATTCGGACTTCAGG
CGAAGGCAGAGGCCAGCACGGGTCACCGATTCAGAGCCGGGGGCGGGGCCGACCACACAC
GCTGTGAGACCCAGAGGCCGAGGAGCCGCGGGTTAGAAAATGTGACCTTGGCGACCCCAA
CGCCCCCGCCTCCCTCGCTGCTGCTCCACCTGCACGCGGAGCGCGCCGGGCCGCCAGCGG
AGGCGATGGCCAGCCCTGCGCCCTTAGTGGCCTCCATCAGCCACCAAATGGTGGCTCTGC
>FP007842 INPP5E_1 :+U EU:NC; range -499 to 100.
CTTGTCACTTGGAGAAAGGCCAGTCCCTGTGACGGGGCAGCCCTCTCTGTCCCTCGGTCA
GCTCGTGTGAATCCTGGGACCTCTTCCGGTCGGCTCTGCCCGCTGTTCTGGGGTCGACTG
CCACGACTTTTGATTCAAGAAGCTTCCTCCAGGCGGGAGCGGCTATTTTTCCTAAATGAG
AATTGTTACATTGCAAATTGTTGAATAAAATATTTTGCGCTCCTTCAAGCACCTTCACCT
GTGGTTCCCTTTGGTTTGCTGGAAGCGAGTGAGTGCAGGTGTCCGCAGGCCTCGGCGCTG
TCCTGGACCGCACCCAGGTCCTCTCCGGGGACCTGCACCTGCCTCGCTGGGACCTGCCGG
ACTGCGGGGCTGCCGGGTTGGGAGGGGCGTGGGAGACCCGTCCGGGTCCGGTGCGGCGCA
GTCCTCCGGCCGCCAGGGGCCGCTGTGGGCGGGGCCGGGGCGCGGGGCGGGGACCGGGCG
CGGCCCCGCGGCGGCGGTTGCTGGGTCCCGGCCGGGCTGACTCCGCTTCTGGGCGGCCGG
GCCTCCGCGAGTACCGGGTCGACTTCGGAGTCTGCGAGCCCAGCCAGGGGTGCCCGCTTC
>FP013974 SAMD1_1 :+U EU:NC; range -499 to 100.
TCCCCCCGGCACTCCCCTCCCCCTCCCCCGCCCGCCGCTTTCCCCCGCCCCCGCCCCGGG
CCAACTCCGCGGCGCCTCCTTAAAAAGCGCGCGGGAGTTGTAAGGGGGGGCCGGAGCGAG
CCGGAGTGAGCGAGAGCGCAGGGTAAAGGGGGCGGGCGGGGGGCCCGGGCTCCACCTTAA
AAGCGGGCGCGTGGGGGTGGGAGGGAGGAAGGCGGGCGGCGGGGAGGAGGGAGGGAGGGA
AGGAAGGGGGGCCGGAGTGTCCCGGGCGCAGGGCGCGCGTGCGGCGGCGGCGGCGGCGGG
GAGGGGCCGGCCGCGCCGCGCTCCCCTCCTCCCCCTCGCATCCCCGGCCCCGCGCGCGCC
CAGCAGAAGCGGGTCTGTGTGTGCGTGCGTGCGAGTGAGTGAGTGTGTGCATATTTTTTT
CTCTCTTTTCTTTCTCTCTCACTGTTTTTTCCTCTCTCTCTCTCTCCCTCTCTCTCTCTT
TTTTTTTTTTTTTTTTTTGCAAAGAAACAGCAGCGCCGCCGCCGCTCCGCCGAGGCGCTG
CGCCCCCCGGGGGGGGAGGCGGAGGAGGCGGGCAGCGGCGGAGGGAGGGGAGCCGGGGAG
>FP009133 SHANK2_1 :+U EU:NC; range -499 to 100.
ATGATTGTGGGGGCTCCTGCCTGCCGCACACCGCCGGCGCCGGGACGGGAGAGGGAGGGG
GCGCTGGATGCGACGCGCAGGTCCCTGCGTCTCTGGTGCCTGCTGCCGGCTCGTGCGGGG
AGCAGATAGGATTTGATTTTATTTTAAACCCCCTTCAAGGAAAAGCAAAACAAAACTGCT
GCCTCATTTCTCCTCTGGCTGATTTTCCCGGGCTTCCCTGGAAGATGCGTGTGGTCGGGA
CAAGCCGGAGGAGCTCATTCCCGACGCCGCCGCTGCTGAGGCCGCCGCTGCCGCCGCCGC
CGTTCGGGCCACTTACTTTCTTTGCCCTGGGCGGCGTCCTGGCCAGCCCCCCTTGAGCCT
CCAGCTCAGCCATCCCTCAGGCAGCCGCCCCACCATGTATGACTCCTTCCTCCGGCTGGC
TCCGGCTCTGCCTGCCCCCACCCTGCAAGTCTCATTGTGCCACGCTCGCCTATCCCGGTA
GCCACCCCCCTCTTCCTTCGCTCCTCCTGCACCCTCGCTGCCTCCTTTCCTCCATGCTGC
CTGGATCTGGCGAGCTGGGGTGATTAATTGGCTATGATGATGAACGTCCCCGGCGGAGGA
>FP004300 MFAP3L_1 :+U EU:NC; range -499 to 100.
TTGCTCGTGATTGCATTTGATTGCAAGGAGACAGGGTAGGCTTGGGGGTGGGTTGACTGG
TTCCCATTTAGCGCCCCAGGATGGGACCCTAAGAAGCCTTTTCCTGGGTGTCCTTGAACA
CGCGTGCGATGCGACGCCCACAGAAGTTGCGGTGGAAGCCCCGGGCGGGAGAGAGAGCGG
AGTGAGAGTCCCGCGCTGCCGCGGAGGCCCTGGGCCTGCGGGTGTGGGGCTCTGGGGGCC
GCCGAGGCCCGGCCCAGAGGCTGAGCGGACTGAATGCGGGACTCCCCGGCAACTACAGCC
TCCGGTGGCTCCTCCGCGGGGCCGCTCCGCAGCACCGACTGGCTCGCGCCGCACCGCCCG
CCCCGCTGCCCCCGCCCGCGGCTGCCGCGAAAACCCGGCGGCTACACCCGCGCCTCCGCG
CCGCCCGGCGAGCCGCACTGGGCATGCTCGGCCCCGGCCGGCCCAGGCTCCTGTAGGTGG
GAAGCTCCGCGCTCCCGGCAGCCGGCGGCGCAGCTCGCAACGCTGTGAGGCGCCGGCGGA
GGCGGCTCGCCCGCAGTAGGCGCTACCGGGCGTCCGGCGCAGAGTGCGGCGCAGCGGCCG
>FP010271 SRRM4_1 :+U EU:NC; range -499 to 100.
GTGAGGGTCTGGGGGAGGCCGGCTGGGGTGGATAGATTAAGTTTTTTACGAGCCCCCCCA
ACCCCCCCCCCCCCCCCACGCAGAAGATCAGCTACAAGACTTGCGAAGGGGCTGGAAAGA
AAGGTGGCCTGGCCCAAAGGGGGCACCCAGGAAAGGGCTGAGGAAGGCCAGCGATGATGG
GAGAGGAGAGGGGCCTGGGAAGCAGGATCTCCTGCCTGGCGCAGATTGGGGTGCCAGGAT
GGCTTCTCAGAGGGATCAGCGCTGCAACTCGGTCGCCGCGGGGCCCTGGTGACAGGCGCA
CGCCCCGCCCTTTCTCCTCCCAAGACCTGCGGGCTTTTGTTATGCAGATGGCGGCAGGAG
GCTGAGCCTGAGGAGGAGGGGGTTGGTGGGGAGGAGGAGAGACGGAGAGGGGGGAGGAAA
GTGCAGCTCGCGCGACCAGCCTCCTCTTCCAACGTCACATTGTGCGAGAGACAAAACCCG
GGCGCGCCGGAGCTCACACGCGCACGCACACACATCCGACCCCGTCGCCTCTTCTCTCCT
GGTGCTGCCCAGAAAGCCAGCCCTCCCTTCCCTTCTTGGGGCGCAGAGGCTCAGCCAGCT
>FP015001 NECAB3_1 :+U EU:NC; range -499 to 100.
GGTTGAAGGGAGGGCCAGAGTCACGGAGGGGAGGGGAAAGGGCTGCGCTTAGTGCCAGAG
AGGGCGGGCGTCGGGATGCCTGGGATTCGGCCGCACGGACCTGTGGGCTTCCTCTGCGCC
AGCCCCCGTTGTAAGCACTTGACATTGAATGAGTCCCAACAATTGCATAGGGTGTCTGCC
AGTACCATTTTTGTAGATGAGGATACAGACGCCCCAAAAGGTGAAGTCCTGGTGGGTTTT
ACCCACTTGTGTCACCCTGACCTCGGCACTGGCTTGGTCATCCTGTCCCTCTGGGTAGGC
CCGCAGCCCCTAGGTTCTGCTCCCGACAGGCCGTCGCGGGACCGGAGCCCTCGGGCGCCT
CCCCCTCCGCCGTGGCCGCGGAAGCGCGGAGGCCCGCGGCGCTGGAGTTGGACCTTGAGG
CGAGGGAACCCGGCGTCCGCGGGGGCGGGGCGGGGGCGGGGCCTGAGCCCGCGCGTCGGC
GCCGGCGCCAAGGGGCGGCCTCTAGCCACACCGAGTCCGCCGCGGCGTCCAGGGTCGGCA
GCAACCGCAGCCGAGCCCGAGCGGGTGGCGGCGCCATGGCGTGCGCGGGGCTGCTCACCG
>FP014464 PTGIR_1 :+U EU:NC; range -499 to 100.
ATTTCTCAATCCCTGGGCAATGTCCTCAGCCCCGGGGCCTGGAGCCCAGAATAGATCCCA
GAGGCCACCCTGAGACAGCCCAGGCCAAGACCACCCCACTGAAGCCTGGTCAACTGTGCT
CTTCAGGTCCCTCCTAGAGGCCCCCTACTACCCCGGGAGGCTCCAAGCCTAAGTGATGGT
GACTCAGGAATTCCCCACCCAGGCCAGAGAGGGAGACACTGGGGGAGGGAGGAGACCTGT
GTGTGGGGAGGTGGCAGGTGGCTCAGTGATGGGAACCAAGAGAGGATGTGGGGAGGAGAG
TGGAGGCAGCGATGGGAGATGGATGTCCTGGATTGGGCGGGTGGACGGGGAGTGGGGAGT
GTGCCAGGGGGCCCTCTGGAGAACAGTGAGGGAGGGCGGGGCAGAGAGAGGAAATGAAAA
AGCTGGGGTGAGCAGGCAAGCTGAGGAGGGTGGGAAGGAGGGAGGGACGGAGGGAGGAGG
GAAGGAGAAGCTGACACACAGACCGACACAGGCAGCGAGAGACACGAGGAGCAAAGCAAG
TGAAGGCACAGACGCACGGGACAGGAGAGCCTGGGCAAGACTGGAGAGGTGCGGTGAGGG
>FP011051 TC2N_1 :+U EU:NC; range -499 to 100.
ACTGGCCCTCTGCCCTGGCAAAAAGGGAGAGGGTCCACTAAGCTGGTTAACGCTTAAGCT
GTCCACGGATGGCAAGGCTGAAAGACTGCACTGTTTCAGTGCCTACTCGGGCTTTGGAAG
TCACAGACACCGACCCCGGGATGCTGTCATGGGGCTGGGGCCCAAAAGTGCTCACCCTGG
TTCCTGCACCTGCCTGTCTGCGTGCTCCCCTTCCCATAAGGGGTTTTAGCTTGGGGTGGC
TGAAGAGAGAGCCACACCCCTGTTGCACATCCTGTGAGGGGGCCAGGGAATTCTCCTGTT
CCACTTAGTAGTATCTTAGGCCTTCAGTGGAAGGAAACAGCATGTTCCACGCCCTGTAGC
ATCCAAGAAGCTGCAAGTCCTCCCTCCTCACCCCAAGAGCATTTCTCACACCCACACCAC
ACACCTCACTTTGCTGTTGGCTGTGGTTATTTTTTTCTCTAACTAAGCACATCTAAACCA
TGCCTAGTTGTGGTTCTTCAGTCAGGGTCAAGTGGTGTTAGCAATCACATCAGCACCAAA
TGGCTCAGGATGCTCTGGTTTCAAAGCTTATAAAACAGAGGGTGATTCCCTTGGGACTCA
>FP005451 TREML4_1 :+U EU:NC; range -499 to 100.
CCATTTCCAGGGAACATCTTGTAATTCCTGGGATTAAAATCTGCCCTCTACAAAATGTCT
CAGGGTCAAAACTCATCATCAACCCACCATGGCTAGACCAGAAGGATTCAGGGGTCTGGT
CGTGCCTCCAAGGGCCCTGACCACCTATAGGAAGTGCACAGAGAGAAGGAAAGAGGGATG
ACCCCAGCTTTATTCACCAGCTTTATTCTTGGCCATGCTGAGAGCTGCCCCTAGCAATAG
AGGAGCAGTATGACTGGCTGGAAGGCATAAAGCAGCAGACATGGGGAGAAGTTCAGTGAA
AGGCGGCAGAGCAACACAGCAGGGCTGAGGTGCCCAGGCCCAGAGACAGACCCTGTAGCT
GGTGGCCCCTTTCAAGGCCTGGCTGCCCCTCCTCCCCTGGTCTGCAGAGCCCGCCCTCCC
AGGCCGACCATTTCCCCAGCAAGACATTGACTTCCTCAATTTTACCAGCTGAGAGACACT
GGGAACCTGGGGCAGAATCAGACCCAGCGTCTGACTCCTCCTGAGAGGGCTCCCTTTTTT
CTCCTCTCCTCCGCTGTCAGAAACAGATCTGGGCTGGAATGGCCTGGGGTGGGGTCCACA
>FP015621 APOL2_1 :+U EU:NC; range -499 to 100.
AATCTGGAGAGCCCCACGGTCAGTCAGTGGCAGGTCTTTCTTGAGCTCAGAAAGGTTAGG
TAACTAGTTCAGATCAGACAGTAAAACAGGGGCAGAGCCTGGAATTGCACTGAGGCTTGA
GTCTGACTTCTCTCCCCCACCTGCTGTGCCCTTAAACTGCAGAGATCGGGGCGGGGGTTG
GGGGGCAAGCGGCTCAGATGGGTTCAAAAAACTCCCCAGGCTCAACTCTGGTTCTGACTG
CCTGAGACATGGGCAGCTGACACAGCAGACCTTGAATCCTGAGGATGTGAGGCAGGTGGG
TTGGATGAGAGGGACCCGGATGTCTGGTCTGCGGCTGCTCCTCTAAGTGCAGCAGCAAGG
AGGCTGGGCCTGGACTGCAGGTGGTGCTGGGGAGCAGCGTGTTTACTGTGCTTGGTCATG
AGCTGCTGGGAAGTTGTGACTTTCACTTTCCCTTTCGAATTCCAGGGTATATCTGGGAGG
CCGGAGGACGTGTCTGGTTATTACACAGATGCACAGCTGGACGTGGGATCCACACAGCTC
AGAACAGTTGGATCTTGCTCAGTCTCTGTCAGAGGAAGATCCCTTGGTAAGTTGGGGATA
>FP006959 C8orf46_1 :+U EU:NC; range -499 to 100.
CATGTAATGGCATGAGGGGAAAACACTGGAGAAACAGTCCTTTTGTTTAAAATAGAAACT
TCTAAGAGAGCCAAGTTAGCACATGACAAATTACTGAATATCCCGTTCTCCTGGAGGGGA
GAAAAAAAAAAAAGCCCCTTCATTTCTGAAATGAGAAAGGGAATTGCTGGTACCAAAATT
CACGTTTCCTTTTTGGTGGAAATTCTCCAGCCAAGCTTGGCGCTAACAGAGTAGGCGATT
TCACTTCGTCGTCACCTCACAAAAGGCTTCCAAATTCACTGCGGCAGACACCGCAAAATA
AAAATGTTAAATACATCCTAGCTGGGAGGGGATTGAAGCCTCCAGGCTCAATCAAAGGTT
TGCAATAATAGGATTCATTTAAAAAAAAAAAAAAAAAAAAGGACAGATGGGTTTAGAAAA
TGTTGCAGTGAAGACTGGAACGAGATGAGCTCATAGCACCAGCCTGTCTTTTGTGGACCC
GCACAATGATCCCTGAGCCAGACTGGATTAGGATGCCTCGCGACTAGGGGTCCAGAGACA
GAGGCCTCCAGTTCCCAGGCACTTCGGGAAGAGGAGGCTGAAATGATGCATCAGATTTAC
>FP014586 MYBPC2_1 :+U EU:NC; range -499 to 100.
GACCCTCCCTCCCGGCTCCGGTTTCCCGAAAACTCCTGACTTGCAGATGCTAAGAATGGC
TTCCTAGACCCTGTCCCTCCCCTCCCTGCTTCATGCCAGAGCTCTGGCCCGCAGCCCTTA
CCCCCTTGAGACCCTCAGTCTCTTCCTCTTCCTTCTCCCGGGACCCAGGCGTCCAGGCGC
TCGTCCTTTCTAGGGAACCCAAGAATCTGGGACCCCAGTTGCTTCTGCTCCCAGACTCAG
GGGTCCAAGCACCCAGTCCCCTCCTCCCTGAGATTCTGGAGTCCGAGCCCCAGCCCCCTC
CTCCCTCAGACCCAGGTGTCCGAGCCCCAGCCCCTCCTCCCTGGGGACCTGGCTCTCAGC
CATCTCCCTAGGTCCAGCTGTTATTTCTCGCCCTTTAGAACATGCGGGCGGAATGTGGGG
CGGCCCTGTGGTCTGATGTCTCCCGGAGCCTTCTGGGAGTCTCAGGACTCATTAAAAGGC
TCCCCTTAGGGGCCCACCTGTCCTCCCTAGGGCCTAGCGGGACGCGGCTGCGGTCAGAGG
AGCAGGAGGAGGTCCCCCGACATGCCTGAGGCAAAACCAGGTGGCGCCAGGACCCCCTCC
>FP005834 PHACTR2_1 :+U EU:NC; range -499 to 100.
ACAGCAAAAAGTATATTTTGTTGATCTCACACGTAGACCTACCATTTAGATTTGTTGTCA
AGCCTGATTGAGGCCATTAGTGCCGTTTTTAAAAAATTATATTTGTTAAAAGGAAGATAA
TTTTTAAAACGAGAAAAAAATGGGCACAAGACATGAGAGTGCCACAATACTGCAAATAGA
ATGTAAGGAAGGAAATAACTTTTAAGAAACAAATTTTGTTAAATTAAGTACCGTGACTAA
ATACTTTAATTCCTTTTCTTGTAGCCCGTAAGGATCATTTGACTTTGAACCTTTTAAGTC
AAAGAGGAGTAGTCTGAAAGCCTGAACTCCCTACCACCCTGAGGGGGTGCGGGTGCGGCG
GGGCCGGCTGGGGGCTTCCCCCACCCCCTGCTCCTGCGCCCTCCCCCCGCTTCCCCCTCC
TCCCCTCCCTATCGCCCTCACCCCCCTTCTTCCCCCGTGACCCCTGACCCCAGCTAATCT
GCATAGAGGAATGACAGGCATCCGCTGGGCAGGATCCGCCGCGCCGGCTGCGGCCGGCCG
GGCTGGGAGACCCGCGCGGGGTAGAAGGTGAGGGGACCCGGCGGGCCGCTCGGCACAGGC
>FP002925 PLCD1_1 :+U EU:NC; range -499 to 100.
AGGTCCAGGTATTGCTCTCTGAAGACCTTCTAATCGTGTCCGTGCACCCATTTCGCAGAA
GGGAATGCGAACGCTGGGAGCTGCGGCTGGAAGCCTGGACGCCGCGTCTCCCTAGCGCAG
CAGCCCGGCTGGGCGTCGGACCTTACACGATCCCTTCCCCGGGATGACGCCGGATTCTTT
CCAGCATCACCCCGACCCCAGCGAGGCGCCCACAACAGGGCGTGGGGCCCGGCCGCCCGC
GGTAATGACAGGGCCCGCGGCCCGTGGGTGGCGGCGGCGGAGGAAGCTGGAGGAATCTGG
CTATTTCTGGTCGGGGCGCGCCCGCTGGCCCGGGCCAGGGTTGGCCAGTCCTCCGGGCCC
CCAGCTCTGCCCTCCCTCTCGCGTCCCCAGAAGGGGGCGGGGAGAGACGAGGGTTGGCGG
GCTCAGGGGGCGGGGGCGCAGGGCAGCGGGGGCGGGGCGGTGTCCCGGGACCACCCCCGG
CCTCCTCCCACCGCGGTCCATTCAGGTCCCTGCACCGCACTCCGCTCGGACCCCAGGCCG
CCGGTGCTGTCGCTACTCAAGTGAGTCCCGCGGTGCCCCTCCCGCCGCGCCGCCCGTCGG
>FP011479 CELF6_1 :+U EU:NC; range -499 to 100.
AGAGATGTGTGATGGGGCGGGGTGGGATTGGCTCCGAGGGACTGGCTCGATAGTGGGAAT
AGAGAAGAGGAATCCCCATCCACCCCCGCAGGAAACGCACCAGCGTTTGGAGGTGTGTGT
GCCTGCGTGTGCCTGCGTTTGCCTGTGTGTGCCTGTGTGTGCGGTGGGGATTAGCCCCGA
CTCCGGCAGACACCATCACGCATGACGAAGCTGCTTCCCCTCACGCGGCCCAAGGCGCAC
ACGCGCGATCCACGGCCACGCCCGCACACACTCGACACACACAGGGCATTCGAGGGTCCG
GTTGCCATGGCGAGCAGGAGCGCGTGAGCCCAGCCGCCCCCCCCGCCCCCGGCGAGCCCA
GTCAACTCCCACTCTGATTGGCGGCTGCTTCCTCATTATGCAAATCATTTGCGTAGACTC
GGCGGCCAGCTGCCTGACGTCACCAAGCACGGGGGCTGGGGCTCGGGGCTCGGCTCTGGG
AGAGCTCGGGCGGGAGCCCAGAGAGAGCCGCACGGGGACCTCAAGCCAGACCCCAGCGTT
CAGCCGCCACCTCGGCCCGGGCCCGCCCCGCCCCGGCCCCGCCCCTTTCCTGCCCGCCCC
>FP009385 TTC36_1 :+U EU:NC; range -499 to 100.
AGGTCCACTCCACACTGGCTCTCTTGACTATTTTCTTCCTTTATTCATCAGTGATGTATG
TTCAGGACCTAATTAATTGTGGATATGAGGCAGGGTCAAGAGGACAAAGGAACAGGGCCT
TTACCTTCTACATAGCTCCCCTGTTTCATCCAAGGAGGTTAAGTATTGATTTTTATCGGT
TTTCTCAACTGTGAATATAATAAACTGAAAGCATTTCAGGGAGAAGCTGGAGAACACCTT
CTCTAGCTGCACTCCACCTTAAGGCTGAAGCTGGATTTGTTTACTGTTTCTCCTGGGGGC
AGGGGCAGTTGAGAAATAACCAAGTAGTCTGCCAAGCCAGGGTCAACCCTCCAGGCCACA
GGTTGAGCAAATGCTACAGCCATGGACAGGGAGACACTCCTCACGAAGGGGTGGTCCTCA
TCCTTTCAGATCAACTTCCTGCTGGAGGCTCCACCCTCACCACGTCCCTCCCTCTTCTCT
CATCTGGAGTCACCTTTTGGGATTTTGGAGTTGAGCACCATGGGGACTCCAAATGATCAG
GCAGTGCTGCAGGCCATCTTCAACCCTGACACCCCATTTGGAGACATTGTTGGATTGGAC
>FP015089 TTPAL_1 :+U EU:NC; range -499 to 100.
AGTTAATGACAGACAGATGTCCCCTGGTTTGGAGTCTCCCTTTTTGGAGCAGCTAGTCCT
GATAGCAGCCATAGTGGGGGGAAGTCTAGAATGCTAATCCTGAGGTCCGGGTTTGAAGCC
CTTTACTGCCTTGATTGCCAGTTTCCCTTTCCTGAAATAGGGGAATTGCATAAATATGAG
GAGTTAATGAGATCATGGATGTTAAACAACAGGTACATGTTAGCATGTTCTTGGAAAATG
GCAGCTTCTTTCCTTCCTTCTCTGAGCCTCAGTTTCCCCATCTATAAGCCGGGTTTGACA
AGCGGCTGGTGCCCCAGCTCCTCCCAGCCACTCCAGGTCCGCAGCTCGGAGCTCCGGCAG
CCAGGTGGGGACTGAACACCAACGCCGCGGGGAGGCGTCGCACATGCGCGCTCCTAGGCG
GAGCCCCGCCTCCCACGCCCTGGATCGTCACTTCCGGCGCGAGAGGCCGGGCAGGCCGGG
CAGGGAGTGCGGGTCGGTTCTGCGTGCGCTGCCGGACGAGGCTCCCGCCGCCGATTGACC
CGCGCTCCGCCCGTAGTCGGGCCGGTGAGTGCCCGCGAGCCCATCCGTGTGCCCTGGGAG
>FP012704 RP11-192H23_1 :+U EU:NC; range -499 to 100.
CTGTGCCAGGAAACGGGAGGGGGCTGATCCTCTGATCCTCACTCCACTGTCATGTTTGAA
AGAGGTATTGGTGTTCTGGAGTGGGGGTCAACCCCTCCCCAGTCTCTGTGCTAAGTTCAC
TTGGGAGGATGGCAGTAGGAGCCAGGGCTGGCCATGGGTCCCCTACCCTTCCCCGTAGGA
TATACCCTGGAGAATGGCAAAATGATTTAAAGAGAAAAAAAAAGATATTTTAAATTTGAT
GCTCATTTTTGTGTGTGTGTGTTGAGTGCATGCATTCAATCTGTGTATTCCTCCCTCATC
AACCCAGAACATCCTGCAGCTGCCACTCTGAGGGTGGCCCCTTCCTTCCTCTGCCCTGAA
GCTGTATCACAGAAATTTCTAGTCCTAGTGTGACTCTGGCCCCATGCTGATGGGTTTCTG
CAGACTGGAAGAGGCGGGGCTCGTGTCACGCAGCATCAGGGAGAGGAATTGCTTATATAA
CTGGGACAGCAGATTTAGCAGAGAGAGGAGGCAGAGGCTGGGAATGGGAGCAGTAAGCTG
TCGGCAGGGGCAGCACACCCAGCAGGGGGAACACACCCGGGTGGCTGTCCCTCACAAGGT
>FP013458 CABLES1_1 :+U EU:NC; range -499 to 100.
GCCGGGCCGATCCCCCGCCCCACCACCCGCTCGGCTCTCGCGTCCTCCTCTTCCTCCTCC
CGTGGCCCCTTGCCTCCCGCCGTCTGCCTCTGCGGCCGCCGCCTGCGGCTTTGTTTTCCT
CCCAGGTCGCATTCCCCACACGTGATTCCGTGTTATTGCAAAGAGGGCTTTGGAGCGCGA
GCGCGGGGCGCGCGCACCTATAAATACGGACACCCGGCCCCGGAGCCCGCGAGCCAGCGG
CCAGGCGACCGGCGGGCGGCCAGCCAGCGAGCCGAACTAGCCGAGCTAGGTAGCGAGGCG
TGCGCGTGGGCCGGGGCGGCGGCGCCCCCATCCCCAGCACCGAGGGGCGAGCATGGCCCG
CCCGCGGGGGGGCTGGACCGCCGCGCACGCCGCCCGATCCCCGCGCCCTACCCAGCCCGG
GTCGCCGCCGCTCGCGCCCGCCGCTTAGCGCTCGGGCGCCGCTCGCTTCTCCGGGCATCG
CGGAAATCCCGCCGCAGACGGACACAATGGCGGCGGCGGCGGCGGCCGCCACCACGGCCG
CCTGCAGCAGCGGCAGCGCCGGCACCGACGCCGCGGGCGCCAGCGGATTGCAGCAGCCGC
>FP006469 IFRD1_1 :+U EU:NC; range -499 to 100.
GCTGCGTGCCTGGCAGGTGCCGCAGGGAAGTAGGGGAAAGGTTAAGGAGAACACCAGCCT
CCGGAGAAAGAGAAGCAAAGGTGATTGCATAGCTGCCAGCTGGAAGCCGACTCTCGTCAT
AGGGCATACTCGCCCCACTGTGCATCGCCGGTGCCTACCTCACCCAGTTCCAAGGCGGGG
GCGCGCCGAGGCAGGGGTGGGGTCACCAGGAGAAAAGCAAGTGGGCAGAAAAGCCCGTTG
GGAAGAGACGGCTGGGAGGAGGCCCCGGCCCCAGCCTTACTACGTTTCCCAGAATTCAGT
GAGGCCACGAAGACAGGCTCCCTGGGCGCGGACGGAAGACTGGCCGCATGGGATTTGTAG
GTAGGATCCGCGCCCCGCCCGACGGAGGCGTCCAGTGGGGAGGTGTGCAGGGATTGGTTG
GGAAGCGCTCAAGCCCCGCCCACAGAGTGACGTCAGGTGGCGGTATTGCTACTTAAGGCG
TCGTGGCCTCCCCTGCCCCGCCTTAGCTCCCGCGCTAGAGAGAAACATGTATCGTTTTCG
ATCACAGCTCTTCACGGGGATTTCTGCTGCCGCCACCGCCCACTCTTACCCCCGCCGCTT
>FP013561 NARS_1 :+U EU:NC; range -499 to 100.
ACAGAGCGAGACTCCGTCTCAAAAAAAAAAAAAAAAAAAAGGAAGTTTACGCAACCCGCT
GCGTCCCCTCCACCGCCGCGCACCCCGTCTCGCAGCTGGCGCGGTGTTTGCTGGTGACAT
GAACTCAACCAGCCTCCACCATCTGGGGATCGGGGCGACATCCTTGGTCTGGTTTGCAAG
AGGACCCGCACGCCTCCAGCTGGGGCGGAATTGGAAGATTCAGAAAGGAAAGTTGGGGAG
GCGGGGAAGGAAGGGTGCAAAAGTGACACTGTGCCAGGGTCTCCAGGGCCGCGGAGCTCC
GGGACAGGCAGCGCCTTCCGAGCTGCACAAACGCGTGGGGCGGGGCGTCTCTGGATCCGG
AAGTTGCCTCTGCCCTCACCAAAGATGGCGGCCCCGGCGCCGCTCGCCCACCTCTCGTAA
CCAATGGAACCGCGGCGCTCGGCCGATTCTCGCAGGCGCCCTCAGATCTACGCTCTCTGA
TGCAACGCCGGAATCGCGGAAACCGCCGGTGCACGTTGGAGTCATAAGACGGCGTCGGTG
TTGCAGTCTGTGTCCTTGGAGGTGACCAGGGCCACTGCAGGCATGGTGCTAGGTGGGTGA
>FP011874 RRN3_1 :+U EU:NC; range -499 to 100.
CTTCGTCGAGCTCGTTTCCGTGAGGATAACGTTATCTTGGGTGTCTGTGAGACTGCTGCA
CTGAGTATAGAGCCCAGGCTCCTGGGTCAGCCGGGTTCGAATCCCCTTTCCTCCGTGAAG
ATCTGGGTCAGTCACAAGTGCTTCAGTTTCTTCGATTTGACTGAGGGAGGCTTTGACTCC
AAAAAATTAACACTTGAGTGTACCCGGCCACAGCTTAGCACATCCAGGGTGTTTCCACCC
TTTCTTCGGGATCCTCAGGGCTGGATGGAGCCGGTCCTTCCCGTCTCTCCTTATACTCAC
GCACTAGCGCTGGCTGGAACAAGTCCTCCAAGTAGAACGAGGAGCGGGTTTCAGCGGCGC
TCTAGCCCGCCGAGAGCATACGCCCTCCCCACGCGGGGCCGCTGATTGGCTGAAGGTTGC
GCTGGCACGCGCAACTTCCGGGACAGAGGCTGTGGCTGGAAGGAGCTGGGCATCCGGCCT
GAGGCGCAGCGGTCGCGTTAGTTCGGCCCAATGGCGGCACCGCTGCTTCACACGCGTTTG
CCGGGAGATGCGGCCGCTTCGTCCTCTGCAGTTAAGAAGCTGGGCGCGTCGAGGACTGGG
>FP008026 CUL2_1 :+U EU:NC; range -499 to 100.
CAACATATTGTTATTAGCAGTCCCTGAACTAACGGGTAGTGGGTGGGTACTGTGTCCATC
AGCTCAGCGAACCGCAATTGCCTCATTGACAGCAAGCCCAGCAAGGAATCACTTGGAATA
TTAATTTCCGTGGCCTTTCGCAATCACACGAAGCTTGGCTCCCTGCGCTTGCCGTAACGC
GGCCTGTACCATTGCTTTCCGGGTGGCGGGGGGGATTTGGCAGCAGCGGAAGAAGGAGAC
CGGAGGGTGTGTGTTGGGCAAAGCCGGAGGCAGAGGAGGACGATTGTTTTACGGATCCCG
TGATCGGCCCGTCCTTCTCCCCTTTCCCCCCCTCCCTACCGCCCCTGTCCCGCCGGGGAG
CGGCGGCGGCCTTGGACTTTGCTGTCTTTCCTCGCGGAGACAGGTGAGTGTCGGCGCGCG
GGCTCCCCGGGCTTCGCTCCCCACCCCCCGCGTCTCCGGGGCCGGTGGCGGCGGCCGGCC
GGGGAGGCGGCCTCGGCGCACAGTAATGGCAGCGCTGTGAGCAGGGGAACGCGAGCTGAC
AGCCGCCGCCGCCGCCGCCTCCGCCCACCTTCCTCGCCGGGGCTTCGTCTTTCACTCCTT
>FP012464 TM4SF5_1 :+U EU:NC; range -499 to 100.
TAGCTGGGATTACAGGTGCCCGCCACCATGCACAGATAACTTTTGCATTTTTAGTAGTGA
CGGGGTTTCACCACGTTGGCCAGGCTGGTCTCAAACTCCTGACCTCAGGTGATCCACCCT
CCTCGGCCTCCCAAAGTGCTGGGATTACAGGTGTGAGCCACCGTGCCCAGACACAAGTGG
CAACTGAGACTTAAGAGACATGAAGGGGCTTGGCTAAGTTGCAAAGCAGGTATGGAACCA
ACAGAGGGGCTGTGGAGCTGTGCAGAAAAAACAGGAAGGCACTAACCCAGGGTAATGTGT
CCATAGCCCCCACCTTGTCCAGCACCACATCCTCCCTTCACCTCAGGGCTGCAGCTCCTC
CGCCTCTGCCTCCTCAGGGCCCACATCCTGTGCCTCTCTCCCTTATCATTCTGATCCTGC
CAGTTTCTGCCACGCCTCTGTCTGAACTTTGCTCCGTGCTCCAGGCTTGTTTTCCTCTGG
ACCTGGGAACCACTGGCTTACTTTCACTCACCGCCTGTCCTTCCTGACACCTCACCATGT
GTACGGGAAAATGTGCCCGCTGTGTGGGGCTCTCCCTCATTACCCTCTGCCTCGTCTGCA
>FP000670 ASB17_1 :+U EU:NC; range -499 to 100.
CCACTGCACTCCAGCCTGGGTGACAGGGTGAGACCCTGTCTCAAACAACAAAAAAATTAT
CTGTGTAAGCCTCAATTTCCTCAACTACAAGATAGGGGAAATAATCAATGAGGATTAAGT
GAGAGCATACAGTATTCATGCAGAACATGAGAACAACACTTGAATTTATTCACTCTAGCA
ATCATTGTCTGCTTACATAATAGCCTACAAAGGATAATCAATGTATTTATTACCATTATT
TAGTCTACTGAAGAAACATGCAGAACTTGAGAAACCAGGCAGACTACCTTGAACTGAATT
CTTAGAAAATTAAATATATTGTATCTTAGCTTTCACGTATGTCATTTCTGTCCAATATGT
CTCTTTCAAATGTCACCAGTTACATACAATATCCCCTCTGACCTATGCTGGTGACCTCTA
CCTATTGTGGAGGAATCTCCACCTATTGTGATGTCATCCAGTACTTTATGGTAATATTTA
TTTTTTCTGGTTACAGTTTAAAGGGCACTTCTGTTTGTGGAGTAAAGCCTGCCACATTGT
CAAAATATGTAACTGGAGGATTACAGTATGCTTACCTCTGATTTTATTTCTACAGTGCTG
>FP013514 SLC14A2_1 :+U EU:NC; range -499 to 100.
AGGAGAATGAAATGAGGATGATTAAGTCTGGGGTTCTAGTCTTCTAGTTTTAAGTTACTT
CAGTTTGGAAATTACTATAGTGGTGTAACTGGACTACAGCCTGGTTCTCTCTCAAAGAGA
AGGGGATCAGATTCTATGGGAAGTGGTTCTCTTGACCTCTTCTTTGAACCTGCCTCTCCC
ACCTGAGTTTCATCATAAAGTATGCTCATGTACCAACATTTAACATAGCCAATTAGTTTC
TCAAATGGAGTTTTCCACCTGGAGAAGGCCAGGTGTACAAGTCCTCCTTATCTTCCATCA
GCTCAAAGACAATAAGATTTGTAAAAATTTAACCTCTCAGTAATGTGTAAAGAAAAAAAA
GGAGGAAACCATATGGCAGAGGGGAGACCAAGCAGAACCAGAGTGGTCACAGGAAGAATC
ACCGTTCCAGTGGTTCTGGCTGGGGCCGCTGAGTTGGGTTGTCTGGCTACTTAAGAAGCA
AATTCTCCAATGGCAAAATAATCAGGTCCTCACATATCACTTGGCCATTGAAAGAGAACG
GGATGCTAATGAGAGTAGTCCGAGGAGAGGCACTTCAAAAGCAAATCTCCTGAAATGACA
>FP014669 CACNG6_1 :+U EU:NC; range -499 to 100.
GACTCAGGAGCCCAGGACCTAGGAGACCAGGTTCCTCTCCTCTCAGATCCAAGATTCTGG
GTACCCAGGCCTTCTTCCTCTACCACTCAGAAGTGGGGTACCGAGGCTTCTTCTCCCTTA
GGGACCCAAGACTCCTGGCCTCAGGCCCTCCTCCCTGAGACCCGGGGCCCTGCCTCCCGC
CCCTCCTCCCTGGTAACCCCAGTCAGACTTGCTGCCCCGCCCGTCTCCTGCTGCCCGGGA
GACTGCGGAGCTGGGACTCTCGGCGCCGCTCTTGCCCCTTAGTGAAATGAAAGTCCCATC
AGGCTCGGCCCCTTCCTCCCCGGGCGGCCTCCCTCCCCCCTTCCTCGTCCCCTTAAAACA
CCCGGGATCCCTATGGCAACAGGCGCCGGGCGACAGGTGCGGGTGTTATTTACGGGTCAA
GCCCGAAATAGCCCCGAGGGTGGAGGGTGGAGGGTGGGGGGTGGGCGGGTGGGGACGAGG
CCGGGCGCGGGCGGAGGCCAGGCCGGTGGCGGTGGCGGGCACAGCCGGACGCTTCGGAGG
CAGCGCGGAGCTGGGGTCGGCGCGGGGCCGAGGCAGGAGAGCGAGAGGGGCCCCTGCTCG
>FP001393 NR5A2_1 :+U EU:NC; range -499 to 100.
ACTTAAAGAATTAATGTCTGCCAATGTTATCATCTAAAATGTATTTACAGAGGTCAGAAG
AGCTATGTCTGTCCTCCTCTATGCAAAGAGGTGATGACATCAAGGGGTATGTCACAAGCC
AAAGTTTAGTTAGCCTAAGTTAGTTAGCTGGTTTGCAGTTTTTATCCACTAAGTCTGATC
TTCTGACCCCTCAGTTTTACAACTTTCCACTCTCTGTGCTGCATAGCACCTCTCCACTTC
TGAGTTAATCATTTCTTTGCCATTATCTGGCAAGAATTCTTATCTCTTTTGCTGTCACTT
TATAACAGGGTCCTCTTATCAACCTGCATAGAGTCATGTGATGAGTCAAAGCCTATCAAA
AGTTTCCATTCTTCTGATTAGAAACCATCATGAAACTGGATACATGGTTTACAGCAGGTC
ACTAATGTTGGAAAAAGTACAGAGTCCAGGGAAAGACTTGCTTGTAACTTTATGAATTCT
GGATTTTTTTTTTTCCTTTGCTTTTTCTTAACTTTCACTAAGGGTTACTGTAGTCTGATG
TGTCCTTCCCAAGGCCACGAAATTTGACAAGCTGCACTTTTCTTTTGCTCAATGATTTCT
>FP003343 PARP9_1 :+U EU:NC; range -499 to 100.
GTGAGTCTCTTGGCAGTAGGGCCCCGTCCCTGTCCGCCACCGCACAGTGACATACTTTCT
CCCGCCCTCTCCCCTAGGTCAGCTGGAACTGGGTCCGCCTGGAAACCCGGGGGCCGGGCC
CCCAGAGGGCTTTCGCAGCCTGGCCGCCCGAAGCTCACCTGCCCTTTCACTGAACTCCAC
CCGGAAGGTGCCCGGGGCTTCGTGTTCCTGGGTGCTGACCGTGCACTCCCCGCCGCCCGA
GGACTTAGAGCTCTGGAAGTAGCTCTCCAGCTTCCTTCGTACTCGGGGGCCGGACTTGTA
CACCCGCACGAGGAGCGGGGACGGCGGGCGCAGGTGGGAGGCCATGGCTCTGCGCGTCGG
GAGGGCGCGGGGGCTCCGGGAGGCAGCTGGGCGGTAAAGGCGCGGCCCGCCCTGCGGACT
GGGCGCAAAGTTTCAGTTTCGCTTCCCTGGAGGTCCCTCCCTGTTCCCGGCAGAGCCGCT
TCCCCCTCCTCCCTGTGCTGTCTGCACCGAGGAGAGCGGCCTGCCGGGTGAGTAGGTCCG
GTGCCTCTGGGCCCTCGGGGTCCCCTCTCCTGCAGGCTCGAGGTGGGCGGGGAGAAGGGG
>FP008935 EML3_1 :+U EU:NC; range -499 to 100.
GGATGGAAGCTGGCTGGGGCAGGATGCTGAGTCAGCCCGGCCCGGCTTGAGCTGGGCTAA
TGCCACCCTGACCCCAATACCCTGAGCATCCTCCCATCCTCAGCCCTAATAACCCGCCCC
CCTGTCAGCCCCAATACAAGATGCCTTGGCCTTGCCCCTTACGAGAAACTCCGCCCCTAG
GCCGAGGGCCCGTTTTGTGACCCCGCCCCTGCCCCTCGCGGAAGTGGTGGGGTTGGTCCG
CTCAACCCTGAGGGGTTAGGGGCTGGGGGGCGGAGATATCGGGGCGGGCGCTCCCTTCCC
CGTCCCCTGGGAATCCGGGGGCGGGGATCCGGGAAGGGCCTGGAGCCGGAGGCCGGGAGT
AGGCCAGGGGGTCAGCCGGCTAGCCCCGCCCCCGTACTGAGCGGCGAGGCCCGGACAGGG
AGGGGTTACCAAGCGGCCCGGCCCCCCCTCGGGCCCGCCCCCCCTCCCGCGCTTCCTGGC
GGCTCCGCGTCCGGCGCCTGTTTGTGCTGCGGCGCTGTGGCACCGGACGGCCCTGCCACC
CCACCCCCGGGAGCCGAGAGCGGCCCCGGGAGAGTCCGAGGGCCCGGGGGGGTCTGGAGA
>FP003701 DLG1_1 :+U EU:NC; range -499 to 100.
CGAAACAAACCTGCAGCGCTGGCCGAGGGCGGCTCAGCTTCGGAGGGCGCGACTCCGGGT
GAGTTCTTAAAGGGACCGTCAGAGTTTGGGTAACACCTGCGATGCTGACCGGGCGGGGAC
GCAGGCTTGAGGGAAATGAATGAATGAATGAATGAGCGAATGAATGAACAAACCTTCTCT
GCCCACCCTTAAGTATACCATACTCGGAATTAATCAGTTAGGCTTAAAAATCTTGTACTA
TAACCCTCAAACTCTTGCCAAGTTAACCAGTGTCTCTATTTCATATGTCCTTCTGTAATG
AAACCCCTCCCCCCAAGCCTATTACTAAGGGACGAAGAGTAACTTAACAATCAGCCTGGA
GTGGAAGGCAATGCAGAGTTGGCACCCCTCCCCGAACTCCTCCCTCTCCCTCTCCCAGGC
CCCGCCCTCCCCGCCCCCTGGGAGGTGCAGTTGGCTCCTCCTTAAGGCGGCTTTTCCCCG
GTGGGGATCTACCCCCGGGGTCGCCAGGCGCTGTCTCTGCCGCGGAGTTGGAAACGGCAC
TGCTGAGTGAGGTTGAGGGGTGTCTCGGTATGTGCGCCTTGGATCTGGTGTAGGCGAGGT
>FP015710 CHADL_1 :+U EU:NC; range -499 to 100.
TCTAGAATCCTGTGTGTCCAGTATTAAACTATTTATGTCAATGTGTAAGCACAAACGGAA
GGAAAGGGTCACCTGTTCTGAAGCACCCACTGTGTGCCAGGTGCGGGCCTGAACCCCCAC
TGTGACCTCAGAGCTACTTATTAATGGGATGTGTTTTTCAGAGACTAGGAAGCAGCCTCT
GGGAGGGCAGCCCACATGGCAGGAGGGAGCCCAGGACTGCTGACTCCCGGGCCAGCTGCT
GGTGCCCCCTCCCTGTCGGGCTGGCCCAAGGATTCAGGCCGGGGCCTCAGTCCTCGGCTG
GGGCAGGCAGGAGGCCCTGTAACTCCAGCCGCTGCTCCCGCCCGCCGCCCGCCCCTTCTT
CACCTCAGCCTGGGGAAGCCTGGCTTGCCTGGTCTGCCGACAATGCCTCCCATTCAGCCC
TGTCCCAGCTGCCAGGCCTGCGGGCCGTGGAGGGGGGCTCCTGCCAGGCGGGGACAGCCT
GTCCCTGCGCTGCGCCTCCAGGCTGGACCAGCAGTTCCAGGCGGCATGGAGGGGTGAGTC
TTTGGGCCCGATGGTGCAAGGGGGGATTCAGAGCAGCTCAGTGGCCTCAGGTAAGTCTCT
>FP005104 TRIM7_1 :+U EU:NC; range -499 to 100.
ACTAAGTAAAGAGTAAAGAAGCCGGAGGACAGTCGCAGAAAAGGTAATGGAATGGATACA
AGGCCACGCTTGCGCGTGAGGGGACAGGACCAGGTTCCAGTCTCTAAATTTAACTCAGCA
CAGGGCCGGGGCGAACCTGCGCTGGCGGAACCTGACACCGTGGCCCGAGCGCCAGGCCCT
TGCCCCGGCGATGCTGGGTCGGCCTCGGTCGGAAACCGGGAGTGGCGCTGGCAGCATTTG
TGCGCCCACCTGTCGCGGCCCGTTTCCCGCGGCTGACTGGGTCAGGCTGGGGCGGCCTGG
AGAGTCTGAGGGACGGGGGCGAGGGGGAGAGGCCGCTGGCCAGGGCGGGGGCTGGTGGAG
CGCAGATCCGGGGCGCAGGGCGCTGTCCCGCACTTGAATGGCCCGTAGTCAACGTGCGCC
TCCCCTCCCGGCTCCCAGCCGGGCGCGCCCCGGGCTCGAGTCTCTGCCTGCCCAGTGGCA
GCCCCGCCCTTCCTCTCCCAGTGGGCCCTCGGCGCCCAGCTCCGCGTCCTGTGAGGTCCA
GTGGCCGCCCAGGCGCGACCAGATCTGGGTGCGCGGAGAGCGCGCATGGCGGCTGTGGGA
>FP008242 ACTA2_1 :+U EU:NC; range -499 to 100.
CTCCCTCTATGTATTTATAGACGACTGAAGGAATATCTTTCTTCTTTGCATGCTACCGTG
GTAGAAGGGTTTTAAAAGTCCGTGCTAGGCAGAGGCAGCCCTTTCTGCCCCTTTCTGTTC
TCAGTTTATTAGGAAATGGCCTGAAATTCCAGCATGATAGCAAGCTGGCATCCTCTGTGG
AATGTGCAAACCATGCCTGCATCTGCCCATTACCCTAGCTCAGTGTCTCTGGGCATTTCT
GCAGTTGTTCTGAAGGCTTGGCGTGTTTATCTCCCACAGGCGGCTGAACCGCCTCCCGTT
TCATGAGCAGACCAGTGGAATGCAGTGGAAGAGACCCAGGCCTCCGGCCACCCAGATTAG
AGAGTTTTGTGCTGAGGTCCCTATATGGTTGTGTTAGACTGAACGACAGGCTCAAGTCTG
TCTTTGCTCCTTGTTTGGGAAGCAAGTGGGAGGAGAGCAGGCCAAGGGGCTATATAACCC
TTCAGCTTTCAGCTTCCCTGAACACCACCCAGTGTGGAGCAGCCCAGCCAAGCACTGTCA
GGGTAAGTGGCGCCAGGCCAAGGATGTGACTTATAGATTCCAGTGGCTCTTTTAATTACC
>FP003089 RASSF1_1 :+U EU:NC; range -499 to 100.
CGGGACCTGGGCTGGGAACCCGCGGTGGAGCGGGACACGAACGTGGTGAGCGCGGGGCCG
AGGGCGTATGGGAAGGGCGAGGATGGGCAGGCCACAGTGCAGGCATTCTCGAGGGCTGCC
TGGGTGCCGCGCGCAAGGAGCGTTCTAATTGCCGATTTCCCGGCGGCACAGAGAGGCTAA
TTCTGCGCGGGGGCTGGGAGGGGAGCCTGGATTGCCGGCTCCGCAAGTACTCCACCCGCT
GCAAGCGGACCCGGGCCCAGGCTGACCCAGGCTCCGCGCACGCGCACTTCCCGCACCTTC
CCGCCCTCGCCTCCGGCCAGAGGCCACTCTTGTGCGCTTGCCCGGACGCTGGCACCCGCC
CCCGTTCCCTGTGGTAGGTGGGGTCTGTGAGTGGAGCTCCGGAGCGATGAGGTCATTCCT
GGGGGCGAAGCGTGCGTGTCCCCGCCCCGGCGTTCCTGCCCCAATGAGACAAGAGCTAGA
TCCCGGCGATCTACGTTTCAGTCTTAACGGTTGCGGCGCGGCTCTGGCCCGGGCGCACGC
GCACACTGACACGCGTACACGCACGCACGCGACCGGGGCGGTGGTTGGCGGCTACGGACG
>FP004440 LMBRD2_1 :+U EU:NC; range -499 to 100.
GCAACCATTCACTTAACAGCATTACTAACAATATTAGCCAGTAGCGATATTCGCGGCCTA
AAAGAATTATTAAGAGGGTCCATTTCATGCTCTTCCCCTTTTTGCAATCCGTTTACCTGT
GCATAGCGTCCGCAGGCCCGGGAGTTTAAAATACGTGCATTAACTGCAGAGCTGCTCGCC
TCCCAGATTCCCGCTTTGGCGCGCGGCGGCTCCGAGCGTGCTGCTCGGGCCCCCAGCAGC
CAGACCCGCTAAGCCTAGCAACGTTCCATCCCCACTGCGCGCGCAAGGCTCTACAGCCCG
CTCTGCTTCGCGGCCGCACTGAGGCCCAAGGCCTGCTGGGAATTGTAGTTTCCGTCCCGC
TTCGTAGTCCGACGGGCTCGCCCTTACTTCCTTCCCTTGCAGCTTTACCCGCCTTCGAGA
TACCCACAACCCCCCGCGGGAGCGGGACTGGTCGGCCCACGGGGTAGGCGGGGAGGCGGA
AGCGGGCGGCGCTACGGCTGACTGGGAAATGTCAGCCGCTGGACTGTAGACGGATTTTCC
TTTCTCGGGAGCCCGCAGGCCTTCTGGTGATCGCCAGCGCTGTCGTCTCTGAGCGTGGAT
>FP011632 FURIN_1 :+U EU:NC; range -499 to 100.
CTGGAAGGCCAGGGAGGTCGCAGACTGAGGAAGACCCTGGTGTGTCCCAGGTACCTCCAT
GCAACCCTACTAGAGAGGTGGTCTCTGGCTTCCTATGGACAAGCTCTAAGGGACCCAGCT
ATGGGGCACCAGAGCCCAGCGTTCAGCAGCTGCTCAATGAATGTCTGCCAGGCGAGACTG
CACCCAAAGCATTTATTAGGTACATAATTGTGGCAGCACTGGCTGGCCATGGAAGGCAAG
GCAGAACACAAGGAGCTGGAGCTGGCGGAAGGAAGTCATTAAGTCAGCCAGTGGCTGGGA
TGCAGCAAAGCCAGGCAGAAGGTAAGTGCAGACCCACCCCAATAAATGAGGAAAATGAGA
AGGGCTGGCTGGCCATGTTAGGATCCAGTTCCAGTGCGACCAGATATGTCACCACCACAT
CACTTTTAGCTCCTCCCCCCACCCACAGACACCCTGTTTGCCTGTCATATAAAGAAGGTT
TTCCCAAAGTGGTTTAGCCAGAACTGGAAGGGCCCCGCCCTGTGAAGGGATAGGAGCCTG
ACTGTTGCAGCTGCAGTGAGTGGCGGGGAAGCAGCAGCGGCCAGGATGAATCCCAGGTGC
>FP009590 FAM90A1_1 :+U EU:NC; range -499 to 100.
CCTCCTGAGCCCTTCTCTGGGTCTGGCCTTAGCCCCGCCCTAAGACCTGTCTCCTGGGCT
CTGCTCTGAGTCCCGCCTCCTGAACCCAATGGCGTTTATCCCCGCCCTAATGCCCGCCTC
CAGGACTCTTATCCTGCCCCCACGCAAGGCACTGCCTCCAGGACGCCACCAACCTGGACG
CTTCCGAAGCCCAGCTTCCAGGATCGCCCTATCCTGGCCCCGCCCCAAGACCCGCCAACC
TGGTCTCTACCCAGGACCTGCCCCAGTGAGGCTTATCCTGGCCCTACCCCAGGCCTCGCC
CTCATGGCGCTCATCCTGGCCCCACCCCAGGCCCCGCCCTCCTAAGGCTCACCTTAGCCC
CGCCCTAGAGTCCGCCCCCAGGACGCACCTCCTGACCCTACCCCCCAGGCCCCGCCCCCT
CCCTGCCCCCGCGCACTGCCCCGGACCCGCCCCCTCTTCAGTCCAGGCCGGCTTCCTCCA
GGTCTCCCGGCAACGCTGCGGCCCCGCCCACGTCATGGCGCCCGAGGAGAACGCGGGATC
GAACTCTTGCTGCAGGGTTTCGATCGCCGCTTCCTGGCGGCGCGCACACTGCGCTCCTTC
>FP005661 MAP3K7_1 :+U EU:NC; range -499 to 100.
TTTTGCAAGCCGTCTTAAAGAAACAGGTCAACTTAGTTTAGGGATGAAACTTAAAAGTAA
GCTTCGTCACAAAAAACACAGTTCAACACCACCTCGCCCGGCTGCAGGCAGCTCAGAGGA
CAGGAAGTGAGGCCAAGACATATTTCACGCAGCACAGACTAAACCCCAGCTTTTATCTTT
CCCGCTGGTCCTTAAGGGACCAACCGTACTGATTTTCCGTCATGTTCCGCGCCACTTCCG
TTCGCGCACTTTAATTACGTCAGGCGTCCTCTCTCGCGGTATCATCCGGTTGCTGAGGCC
CTGTAATAAAGGTCTCGCGAAATTTGTTCTAGAGGTCCAAGTTTGCTTCTTAGCTTACTC
CACCCCACCCCCAACCTGTCCCTCCTTTTCTTTCCAAGTCACAAAATTCTCCCCTCCCCT
ACCCCGGAGTTTACGGCCCTCCTCCTGTTTCCGATTTCAGCCCGGAACCGGAAGTGTAGT
GGGCGGGGCCCGTCGGCGGAAAACGCAGCGGAGCCAGAGCCGGACACGGCTGTGGCCGCT
GCCTCTACCCCCGCCACGGATCGCCGGGTAGTAGGACTGCGCGGCTCCAGGCTGAGGGTC
>FP007539 ZNF367_1 :+U EU:NC; range -499 to 100.
TTAAACTCCCTGCGCGCGGGAACCGCGGCCCAACAACCAACGGCGGGCGGGGCCGAGCGG
GGCGCGCGCCTCCACCGCCCAACGATCACCACCCCCCCCGACCCCGCCCCGCCGCTGTCC
AATCAGCCGCCCTCTTGCCGCCCTCCCCGCCGCCCTTGTCTCCCTGGCCCGGACTAACCA
CGCGGAGGGACGGCGGGGCGGGGCGGCAGGCGGGTGTGTCCGGGCGAGTGGAGACGCCGC
GCGCTCCACTGGAGTTTCGAACGCTGTTGGCCCTCCAGACAGAAAAAAATATAAGAGCGG
CGGCCAATGGCGAGGTGGGAAGGACCCGCGCGCAGACCCGGCCCCGCCCCGGCCGGCTGG
AAAGAAGGCCAGGCCTGGCCATTGGCTCGCGCCGCCTGTCACTCGCCGGTGCGGCCAGCG
GGCAGCGGCCTCGCGGTGACTGGTTCCGCCCAGGCGCGAAATGTAACGCGGGAAAAGCCG
GGGCAGGCACCGCGGCGGCAGGTTGTTATTTTTGGGGGCTCAGCGCCGCGCGTCCTGCTT
TCCTGTCACCGCAAGGGCCGGGCCGCCCGCTGCTTCCCACCCCTGCAGCCTGCGCTGCGG
>FP004595 SCAMP1_1 :+U EU:NC; range -499 to 100.
CAGTGCCCGCGTCCCACGGTCTAACGGCACTGCTCCCGGGGTGCGCGGCCCACGACTCAG
GCTGCCTCCCCCAACCTGACAAGTGTGCGTCCTTACCACAAAATGCCACCACTTCCCTAA
GTGACGCTGGGCCCCGAGGACCTGATTTGAAATCGGTGTTCAGAAGACCGAGCCCGGCTG
GACGCAGCTGGCCTCCGGCTGAGAGCGGAGGGGAAGGGTTCCATACTCTCCGAGGATCCC
GCGGGCTCGTGGCGTGTGGAACGCTTTTCATCGCTTTCAGTTCCCGTTTCCTTCGCCCCG
ACTGCCTACTCGGTCGCAGCTAAAGCCCGGAGCGTGGGATCCGGGCCCGGAGGAACGGGA
TGGCGAACGCGAGCTGCGCCGCGGCCAGGAGCCCGCCGCACCGGGCATGCTCAGTGGCGC
GGCCGGCTGGGTGGCCCGCGAGCTGCACCCGGATCTGCTCGGCGGCGGCGACGTGAGCGC
GCAGGGGGGCGGCGGCCTCGCCTCGTCTCTCTCTCTGCGCCTGGGTCGGGTGGGTGACGC
CGAGAGCCAGAGAGATGTCGGATTTCGACAGTAACCCGTTTGCCGACCCGGATCTCAACA
>FP015030 SPAG4_1 :+U EU:NC; range -499 to 100.
GGAGGCGGAGGTTGCAGTGGACCAAGATCGCGCCATTGCACTCCAGCCTGGGCAACAGAA
TGAGACTCCATCTCAAAAAAAAAAAAAAAAGAAAGAAAGAAAGAAAGAAAGAAAGAAAGA
AAGAAAGAAAGAAAGAAAGAAAGAAAGAAAGAAAAAAACTGTTATAGACTGAGTGCCATT
TTAGATGGGGTTTTCTGGGAAGTGCTGTGACATCATCGCTTGCTGTAAAAGAGGCCGGGC
GCGGTGGCTGACGCCTGTACTCCCAGCGCTTTGGGAGGCCGAGGCGGGAGGATCGCTTGA
GCCTAGGAGTTCGAAGTTACAATGAGCTATGATCAGGCCACTGCACTCCAGCCTGGGCAA
TGAGAAAGACCCTGTCTCTTAAACAACAACAAAGTCAGAAGGAGAGGCTGCCATGGCTAC
GGCTCCAGGTGACGTCACGGCCAGCTCCGTGACGCGCGGCCAGGGCAGCCCGCGGAGACC
GAGGCTCCTCTGTGACGTCAGCAGCCGGCCGGGACACAGCGGGAGGGCAGGTGCGGCCGC
GGGGCCTGCCGACTTCACGCAGGGTCCGTGGGGTCCCCGCGGCGCGCAGCGGCTGAAGGA
>FP014227 ZFP82_1 :+U EU:NC; range -499 to 100.
TTTTATTTATGGACACTGAAATTTGACATGTATGATTTTCATATTTCACAAAATATTGTT
CTCCTTTTCATTGTTTTTACCATTTAAAAATACAGAAATGGAAAATATAGGAACTGGCTT
CCCCGAATCTCCGGAGTCACACGGTCTCAAATCCCAACAGCCACACCCAGTGAAAGAATC
CCACCCAGGAGCGCGCCAGGGACAGACTCGCAGCGCCGTCCTCGCTCACAGGGCTCCCTA
GTTGGCACTATAGAGAGGCGGTCGCGGGCGCCCCTCTTTAACGCGCCAGCCATCTGTCCC
CGCTCCCCTCCAGGCCCTGCCGCGCCGTCCCCAGGCGCTAAGGGACTCGAAGCGCAGCCT
CGCTGGGACGGACCTAGCTCCGGCTCCGGGTTCACGCAGAGCAGGGGCTGCACCAGCGAG
CGGACCCTTGAGACTGGCCGCGCCTGCGCACTCCGTGAGCGCGCCCGGCCCTCCCAGCAG
CCTCCGCGCGCAGCCCGTTAGGCCCCGGGGATTGTGGCGTGACCCGGCAGCGGCTTCCTC
CGTTCGGGCATCGCTGTGCCTCGGGTTCGCGCCCCGAGTGAGCAGTCCTGGCCCGGAGCG
>FP016319 SMIM10L2A_1 :+U EU:NC; range -499 to 100.
TGGCACTCTGTAGCGCAGTTACTGCACCATGCGAATTAAAGAAAGATATAATGGCTTGGC
TGGCCAGTTTTCAGGGGAGACCGTGGGAGAAGGGAGGTGATATGAACAGGCAGAGGCTTC
TGCACGTGCTTTCTATACAGAATCAGCGTAGCGGCCCAGATTGTCCTCCTCCACTGCCGC
TCCACCCTGGGAAATGGTCTCAAAGCGATCCCTGGCAGCTCCGCCCTTCAATCCACTCCA
GCCTCCGGAGGCGCCCGGAAAGAGGCGGGGCTGTGTGGGCGGGACGGGGCAGTGGGCGGA
GCTGAGCCTGCGGGGCACGTCGAGCAGGCGGGGTCGCAGCGCTGACGGCCTCTCTGCGGC
TCCCGGTTGGGGGCGTGGCTAAGCCAGCGGCGGACCTATGCTGGCCTGGGGGGGTTCGGG
GTGGGGGTTCGGGGGGGTGGCCCCCCGCAGTGAGGAGGTGTGGAGGGGGCGGCGTGTGCG
GGATCGTGGAGGTGGGGCCGAGGCAGCGGCCGCCTGAGCCCCGCTCGGCCTTGGGAACAC
GGGGGCGGGGCGGCCGCGGCTCTGGGCGACCCGCTGGGTGCACTAGTGCTCGGGTCCCAC
>FP009725 C12orf72_1 :+U EU:NC; range -499 to 100.
CGCGAGGGGCCGCCGTCCGTCCCGCCCCCTGCCGGGCCGCGGCGCTCTGCTAGAGCGTGG
CTCAGTTTTGGTAGCGGGACCCCGGAAATGTAAAGCATGAGCGGGAACAGTCGCCAGGGC
GAGTGACAGGCGAGCCCTATGCTTTACTTCCGAGGGCGGTGTCAGCAAAGCTAGGTAAGG
AGACAGGGAGGACGGTGCCTGCCCCTTTAAGATCGACTCCACCCCGCCTCTGGAGGAAAA
TGACGCCGCCGTCTACCCGTTGTGGAACGTAACTCTTTTCATCCCATCAGCTCTCCTTCT
CATTAAGAGAAATACCAAGTGGTCACCACAGTCACATACTTCATAACCCATGCCTCATCG
GTGCTGGGACGGGAGAGGGAAGCGCCGATCTAAATGACATGGGGTCCAAATCCCAAATAA
TCTCTATTTGCTCTGCGTTACCTTTAAACTTAGGCTGCGTTGTGTGATTCAAGTGACAGC
CTAGTACTGCTTAACAATTAGTCTAGTGGGATACCAGGCCCTGAGAGACCCCTACGATCC
CAGGACACTGATGTGGGGTAACTAACACCCACTGGAAGTCTACGCTGAGTTCACAGGCTA
>FP003988 CXCL5_1 :+U EU:NC; range -499 to 100.
GGACTTTCAGTTTATAGCAATTCAAACATGAATAACATTTCCTGATTAATAGTAATAATA
ATTAGAAAGGATTGACTTTCAGAAATTTTTCTCAAATCAAGGCTCCTGTTACTTTGGTTC
CACCTTTTCTCTCTAGAAGGAGAGGAGGAGCATCTCCCAGAGGGCTGCGTGCCTCAGAAA
AGCCGGCATCCCTAGCCCGCTCTGGCACAGGCCATGAGGCCCTGCTGAATCCTGCTGAAT
AGCTACTCCCTTCTAGCTGGAGCCACAGCTCCCTCCACCGCGGAGCAGGGTTACAACGTC
CCTCTCGGTAGAGGTGCACGCAGCTCCTCCTGGCCACCCTCCCCACCAGTTCCCATTGTC
TGGCCCCCCTCCCCCAACCTCTTCTTTCCACACTGCCCCATGAGTTCAGGGAATTTCCCC
AGCATCCCAAAGCTTGAGTTTCCTGTCAGTGGGGAGAGATGAGTGTAGATAAAAGGAGTG
CAGAAGGCACGAGGAAGCCACAGTGCTCCGGATCCTCCAATCTTCGCTCCTCCAATCTCC
GCTCCTCCACCCAGTTCAGGAACCCGCGACCGCTCGCAGCGCTCTCTTGACCACTATGAG
>FP000236 PITHD1_1 :+U EU:NC; range -499 to 100.
TCTTTAGGTCTGGCCGTGCACAAAGCCCCATGCTCTCAAGCTGTAACCCCGCTATCAAGA
AAGTGGTTATGCAAGTGGGCCTGTGAGCTCTCAACGTCTAAGCCGTGCGCATGTGAGACA
GCGATAAGCTCGCGTTCTCCAGTCTCCAGGGCCTTATCATTCCTCACGCTTTCCTTCATC
GGCTCGCAAAGAAACGTGGCGATCAAGGAAGACAGCGAAGGCTCCATCCTCGTCGGGGGA
GGATAATTCGAATCTCAGCCTGTGAGTTTACTCAGCACACCTGTTTAATCTCTTGGTCCT
TCAGTTTCCACACCTAGGAAGCTGGAACAGCAGCAGCATCCAGCGCCAGGACTGGAGTCA
TATACGAACTCTGGCACCTGGGAGGCGCGCGTCCTACGTCAGTTCCGCTCGACCCCACCC
CCCCCGCCCCCCCGCCTTCTCCCCACGCGCATGCGCCGCGCAGCGGCGCTTTTTACGACG
CGGCAGGCGCGGCGCGCTTAGTTGCCGGAGCTGAACGGCGCGGAGCTGGTCTGAGGCGAG
CCGAGCCGAGCGAGCGCGGCGGTGGGGCCGAGAGGACGCGCAGGTGGCGGCGTTGCCATG
>FP015876 TXLNG_1 :+U EU:NC; range -499 to 100.
AGAACGGCAACAAAAACAAAAACACAAGAATGTGTCGCCGATCGTGCTCCTTCTCAAACA
CGGGGATATTTCTAAACTTTCCGCGAAAGATCATAACGAGTACCTTCCTATAGCCAGACA
TCGCCCCCAGAAACCGCAAGTCCCACTAGGATGCACACGAAGCACACTGGGTGCAGCACT
CTCCCCTTTTCAGAACGCCGCCTTATGTCCCAATCCCGATCCGAGCCTGCGAGCTGTGGC
CGCACGCCCTGCTGGGACTTGTAGTCCACTCCCGAGTCCCATTCCCGATCCGCGCAGACT
CACACGGCCTCTATCTGCCCTTCGGTCTTGCTGAAGCCCAGCCCAGTATTCAATGCTCCC
CATCCCCATCTCGCTCCGTCCCCTCGGGGGCCAACCTCCTCCGGTCACGTGGGAAGTCTC
ACATGCGGCGATTGGTCGTGGGGGCTCGGGGGCGGGGCGAAAGGCCCTGCGAGATTCTGT
GCCCCTTGTCGGGCCGCTTGTTTGGCTGCTGCCGTCACCTCATGGCGACGCGGGTAGAGG
AGGCAGCGCGGGGAAGAGGCGGCGGCGCCGAAGAGGCGACTGAGGCCGGACGGGGCGGAC
>FP015779 TBC1D22A_1 :+U EU:NC; range -499 to 100.
CTCATCTCTTCGAATACGCTCCGCGGTTATGCCCCTCACCTCACTGCACTGCAAATATTT
CGTCCACTGAGTATTTGCTGATCGTCACTCAGTGCCGGGTGACCCAGCTTGACCAGCACC
CGCAGCCGCCCTGCCACTGTTGGGCCGGGTATGGTGTGTCTGGCTTCCCTCTGTTCTGGG
CCGGCTCCGAAACGCGCTCAAGAGAAATCGGAATCAGACACGGGGCAGTTCAGCTTTGGA
AATGAGGAGCTCGAGGCTCCTGGGAGTCCGTTGCGGGCAGGTGGGCGCCGCTGTTGTGTC
GGGAGAGCCAGGAGCGACAGACTCAAACTCAGAAACCCAACCACCTCCGCTCCCTCCGCG
ATGCGTGTAACGTGCGTTGCGCGGCGTCGCCCTTTAATAACGACGGGCGCTCGGAGTGCT
GCGTCACTCGCCACCAGGGACTTAGGCGGGACTTCCGGGCGCGCGTAGGCACAACTTCCG
GAAGGAGGCGGAAGAGCTTCTCGGCTCTAGGCTCTGGAGTCCCGGGAGCAGTGAGGGGCC
ACCCGGGGCACAGGAAAGGGCCGCTAGGGGAGGGCCGGGTGCACTCGGGGTGTCTGGGCC
>FP011983 SPN_1 :+U EU:NC; range -499 to 100.
TCTCTACGAAAAATACAAAATTAGCCGGGCACAGTGGTGCAAGCCTGTAATCCCAGCTAC
TCAGGAGGCCGAGGCAGGAGAATTGCTTGAACCTAGGAGGCAGACATTGTGCTGAGCCGA
GCCAAGATCATGCCATTGCACTAAACTCCGCCTTAAAAAAAAAAAAAAAGATTCCCACAT
CTTTACTAGTTTGCAGAAATAAGATCCTAGCATATGCAGTGTGTAGGAACCACCTTGGTT
TAGCCACGTCTCTGTGACTGGGGGCCACTGTGGTGACCCCCAGCTCCCCGGACAGAGTCA
AGAGCTCACCAGCCTGCAAAGGTTTTCACGGCCCCCAGCCAGACTCGGGGGCTTCCTCTT
GCCCTGCTACTTCCTGGGAGCTCTGAGGGCAGGAAATGGCGCCACTCAGCTCCTGGCCTA
ACAGCTTGGGGACCACAAATGCAAAGGAAACCACCCTCCCCTCCCACCTCCTCCTCTGCA
CCCTTGAGTTCTCAGGCTCACATTCCCACCACCCACCTCTGAGCCCAGCCCTCCCTAGCA
TCACCACTTCCATCCCATTCCTCAGCCAAGAGCCAGGAATCCTGATTCCAGATCCCACGC
>FP010080 LIN7A_1 :+U EU:NC; range -499 to 100.
ATTTTCTCTCTAAAGGGGATGGGATTATTGGATTGGCAATTTCTCTTAATCTGAGAAAAC
TCATCTCCCACTCCCTTCCCCATATCCCCTTTCCATCCTCTCTCTTCCCCTTATACACAC
ACGCACCCGCATGCACACACGTATATTCTGACCATTTTATTAGAGTGGAAAGTTGAAAGG
AAGCAACCCGCCAGCTACACCCACCCAGCGCTCCTGGGGGTGGAATAGCAAAGTTCTAGG
GCAGAGCCTTCCCTCCCAGAGCCCGGCGATGCAGTCGCTCTCGGATACCTGCTCAGCTCC
GCACCGCAACTGAAGATCTGCCGCCGCGGAACAGTTGCGTCTCCATCTGGCTACCAACCC
ACCCAAGCTTTCTTCTCCACCACCACCACCTTCCTTCCTTCCCCCTCCTCCCCCTCCTTT
CCGTCTTCCCTCTCCACCCCCGCCCCCAATCTCCTCCTTTTTTTCTCACTACGAGCGGTT
GCTGATGCTGAAGCCGAGCGTCACTTCGGCTCCCACGGCAGACATGGCGACATTGACAGT
GGTCCAGCCGCTCACCCTGGACAGAGGTAAGGGAGCGGCTCGCTCGCCAGGCCACCGCGT
>FP009591 CLEC6A_1 :+U EU:NC; range -499 to 100.
GAATGTTTCATCACCTTTGCAGACTGATTTCAGAATGTTTCATTTTGCAGTCACATTCCT
TAACAATGTTCATGGGTTTTGTTATTTACTATGTTACCCTTCATATCTAAACCATATCCA
TCCAATCAAACTTTTGCTTACTACCTAGGACACTGTTCAACACATGGATTAAGGCTTGCA
TAAAATAAGCAGCCAATGTAAAGGTTAGTTAGGGAGCACTTAATTTAACCAAGTTCTCTA
AATAGATGTCTTTTAGGAGATAAAAAATTTTCTATTTTGCATGCCAGAATGAATAGGAAT
CAGACAGAGAAATTTTATGTTAGAAACTGAAGAAATGATCTAAGTATTCTTGTCAAAGTT
CTCATGAATGGTTTTCAATGTTTCTCAATTCCTCTTTTGTTTTTTTTAACCCCACGTATC
GAAATCACTGGAAACTTTAGTTGTAATTGTGACTTCTTCTTTTGAGGTACACTTAATGTT
GGAAGTCTCTTAGTCCTATAAGAGTGTGTAGCAGTTTGTCCCTGAGCTCTAGCTTCTTTA
AATGAAGCTGAGTCTCTGGGCAACATCTTTAGGGAGAGAGGTACAAAAGGTTCCTGGACC
>FP012492 MIS12_1 :+U EU:NC; range -499 to 100.
GCGCCCCATCTCCCCACCCTCTCTTCTCCACCAGCCAACGTCCGGGAAAAACGAGTAAGT
ACAGGTTCCTTCTGCCAATCCCCGCCGGCCACAGCTAACTTTCCCGCCCGGCCCCTTTCT
GTCATAATTGAGGTGTCCACAACCAGCCAATCAGGAACGCGAGAGTATCCCGCGTTTGCT
TTCGCTCGCCGAGGCGCGTATCAGTCGGAATTTTGGGGAGCCAACCGCGCCGTCTGTCCC
TGGCAAGCCAGCGGCGGTTTAAAGGAGGTGGCGGGAAGCCTGTGTGTGCTTCAAATCGTC
ACCCTCATGGTCGCTCCGGTAAGTGCTGCGGGGCAGCATTTTCTCTGAGGAGGAGCGGGG
ACGGGCGAGACTGGCATAAGCGTCTTCGCGAGGGAGCAAGGCGGCCTGTGGGTCGGCCTC
ACCCCGGCCTCCGACCTGAAGATCCCAGCATGCAGCGCGGGCGCGGGGCCCGACGGAAGC
CGGGAGCCGGCCGGAAGCAGTTCCTGCGCTCTGGCTTCTGGGTCCTGTCCTGCGCGATCG
CGGGGTCTTAGACAGCTCAACTCGCCGAGATGACCTGGGCACCTCTGCGTTGAATCGGCA
>FP011105 HHIPL1_1 :+U EU:NC; range -499 to 100.
GAGACTGGGAAGAAGCCCACAGTAAGGGCAAAGGGTGGACTGCGGAGACTGCTCCGTCCT
CCCTCCCCACCCCTACGCCAGGTTTCACTTCTCCCTGAGAGTCCTGGGGCAACACCCCCT
GTTCTTTCCCTCGCACCCCCATTTTTAAAATGTTACGTGGGAGCTTTCGGGGACGGGCTG
CGGGCATCCGTTTCCCTAGCCCAGTGGGAGGTGGAACCGAAGCCCAGGAGTCCAGGCCTC
TGGCCCTGCGCCTCCCTGGCTAAAGAGCGCCCTGTGGGGAGGAAGCAGGGCCCCAGGCGG
AACCGGGAAAACACACCGGGGCTTTAAACAGACCGGGCCACTCCCATCGAATTTGGAAAG
CGGTTAAAAGAGGTCGTGCCGCATTCTGCGCCGCGTCCCTCTTCCTTCAGTCCCGCCGAG
TGTCCCCGACCAGAGGTGACCTCCTAGAAGGGGAGGTCCCCAAACTCGAGGCCCTGCGTG
TAGGGAAGGGGAGCGCCCGCCCCTTCCCTGCCGCCGCGAGCGCCCCGGGAGGGGACCGGG
GCTGCCGTCCCTCCGCCTCTTCCCCCGCGGGGCGTAGCGATGGCCCGGGCCAGGGCCGGG
>FP015476 SNAP29_1 :+U EU:NC; range -499 to 100.
GATGCTGGTCTCTGCACCGCCAGGGAGCGGGCCAGTGACAGGACCGTGTTGAAATAGAAG
CCCCGCGAGGCGCTGGAGCCGGAGCCGGAGCAGCCGCCGCCGCCTCCGCCTCCGCCTCCG
CCTCCCCGGGCCGGGGCCGCCGCCATCACCTCACGAGCCGCGGCGCTGCCCGCCGGCTCC
CCGCTCCTGGCCCGCGAGCGCCCGACCTCAGGGCGCAGGCGTAGGTGCATCCGGCTTTCC
CGCCACGTGACCTCTCAGTTGCTGACACTAGATAGGGCGTGGCTGCGGGGCGGGCCCACC
GCTGCAGGGGAGAGAGGGGATGGACAGTAGGCTGCGGTTGCGCGCGCCGGATGTGGGCCC
CCCCCAGCCGACCTGCGCGATGGTCGGCTCCGAGGGCGGGGCCACCTGCGCGCGACGCGC
GGAAGGAGTTCGCGCGACGACCGCGGGGTCGGCGGGCGGGGCGAGGCCCTGGACGGCGGC
GGCAGTGGGGCTCCTCCTTCTGTTTCCCAGACCGAGAGCCGCGCCGGCACCATGTCAGCT
TACCCTAAAAGCTACAATCCGTTCGACGACGACGGGGAGGACGAAGGCGCCCGGCCGGCC
>FP007414 POLR1E_1 :+U EU:NC; range -499 to 100.
CACCTCAGTGTTGATTGGGCCACAGGTGTGCACGCCACAGCCCATGGCGGGGAGCTGTTT
GTCGGACTGTGGACAAAGTTTGTACCTAGAGCTGGATGTCCACGTGGGTGGGTGGGAAGC
CCTAGAGAGGGGCGGCTATTCGCCAGCGGCCACATTTAGTTGGGGCTCAAGCAGTTCCTG
TCAGAGAATTCTAAATTTGAACTTGGTCCTTCAGGTCTTGGGAAGATGAGTTTGTCACGG
TAGGAGAGAGAGACGACACTCTCTTTAGAAGGTGCTGAGCCGGAAGAAGGCTCATAGCAA
GCTTAGGCTGAAGCCTTTGGCGCCTCGGGCTCTGGACCTACAAAACCCAGAGTGCACGCG
AGCGCTGAGCCAATCAGGTGCTGCGCCTCGGCCAGTCAAGCGGGTGTGTGGCACCTTGTG
GGCGGAGACCACGCCTCTCTACGCGGGGGGCGGGGACACGCGGCTCGCGCGCTGTGGGCG
GTGCCCGGCGGGGCCACGCCTTTTCCGGCCCGCAGCGCGGCCTGGGCTCCCGCGTGTTTA
AAAGTGCGCTTGTGGCTGCTGCTGTCTTAACTCCTGTGCTTGGCGGACAGACAGGCGAGA
>FP005887 SYNJ2_1 :+U EU:NC; range -499 to 100.
CTCAGGCCTCCGCGCCGAAGTAGGCGCAGTTATGACCCCGCTTCCCCGCAGGGAGACCGA
GGCACGCAGGGTCGAAAGGACTCGTCCAGGGTCGCAGGAGCCGACCACACAGGGAGGCGC
AGCGCCCCCGGCGGGAACAGTCAGCGGGTCCAGCCTGGCGGACTCCCGGGCCGGGCTGCC
CATATAAGGCTGCGGGCGGCCGGCATCGCAGCCAGGCTCCCGGGGTCGCCCCGCGCGGGG
CATCCTCCTCCGCAGCGAGGAATGCGTGGCATCCGGGAGGCTCTTCCGCTCCACGCCCGC
CTGCGGGGAGCCTCAGCCCCGGGGCGCGGCCTCGCGCAGCTGCCTGGCCGCTGGGGGGAG
CGCGGGGCCGGGCGGGAGGCGGCGGCGCGCCCTCACCTGCCCCAGGCTGGGGAGGCGCGA
GTGGGGAGGAGGAGGAAGGGGAGGAGGCCGGGGAGGAGCCTGGCGCGGCGGGAGCGGCGG
CGCAAAGTGAAACTCTGGCAAGTTGCGGGCGCGCGGGGAGCTGTCGCGGGCAGCGCGCCC
TCGGGAGGACGTGGCCCCGGCCCCCGCCCGCAGTGGGCCCGACCCTCATGGCCCTGAGCA
>FP014152 RHPN2_1 :+U EU:NC; range -499 to 100.
CTTGGGAAAAGCTTTTCCAAACCGCCGGGCCCAGGGCCCAGAGCTCCCGCCGCGCCCTCG
ACGTGGCGTCGAGTCTGGCCCCTTCCCCCGCGGCGCACGGGCTTCACCCAGGAGGGACGC
GCCTGGATCCACGCCTTCCTCACTGACTCCCCGGGCTCCAGGGCAGGGTGCAGGTCCACA
GCCAGGGCTTCGCTGCGGCCCCTGAGACCCCAGTGCCTTTCCTGCGCTCTCGCGGCACTC
GCAAAGTTGAGTCAGCCACGACGCCCACAGACAACCCCGAGGCGCCGCGCCCAGGGCGCA
GCTCTCCGGGTGACGAGCGCCTCAAGGGGCGCGGGTTCGGGGCCCGCGACGGGGCGGGGC
GCGTCTCCAGGGCTCCAGTGCTCGGCCTCAGGCGGGGCTAGAAGGGCCGCGGGACGGGGT
GGGAGTGGAGGGGCGGGGAAGGGCGGGGACAGGGGCGGGGCCGCACGTCCTCTCGGGCCA
GCCTCAGCCGCCGCGCCTCAGTCCGCCGTCCGCCCTCCGCGCCCGCGCCGCTAGCATGAC
CGACGCGCTGTTGCCCGCGGCCCCCCAGCCGCTGGAGAAGGAGAACGACGGCTACTTTCG
>FP003719 CPLX1_1 :+U EU:NC; range -499 to 100.
GGGCGGGGGGGCAGAGCCGGGGGCGCCCAGATCAGGGGCGGGCGGGGGTCGCAGGCGCCC
GCCGGGGGAAGGTCGAGCCCGGGCCGGGTTGGAGGGAGGCGGGGGCGCGTCACTCGGGTC
CACCCCCGCCCCCGCCCCCGGGTCCACCCCCGCCCCCGCCCCGGGTCCACCCCCCGCCCC
CGCCCCCGCCCCCCGCCCCCGCCCCCGGGTCCACCCCCGCCCCCGCCCCGGGTCCACCCC
CCGCCCCCGCCCCGGGTCCGCCCCCCGCCCCCGCCCCCCGCCCCCGCCCCCGGGTCCACC
CCCCGCCCCCGCCCCGGGTCCACCCCCCGCCCCCCGCCCCCGGGTCCGCCTCCGCCCCCG
CCCCCGGGTCCACCCCCGCCCCCGCCCGGCGCCCGCGGCCCCGCCCCTCGGCGCTCCCCT
CCCCGTGCTCGTCACGCTCGGACGCGGGCGGGGGGCGGGGAGCGCCTGCGAGTGACGCGC
CCTCCTCGCGGTGCCCTTCAGCCGCCGCCGCAGCTCACCGGGCGCCACATGGACCCAGCC
GGCCCGAGCGCGCCCCGCCGCTGACCGCCCGCGCCCCGGGAAGGTAACCGCGCCCCGAGC
>FP010703 AJUBA_1 :+U EU:NC; range -499 to 100.
CTCTCCTTGTCTCACCATTTCTGTACCAGTCTCTCTCCATCTCTCCCACAGTCCCCACGC
TGGGAACAAAGTCACGGTGCTAGCGCAGAACATGCCTCCTGTCGTCCGGTCCCGGGACGC
GACACATTCCACCATGCCCCTCCGCGCATTCCAACTGCAGACAAAGAGTCCCCGTCCCCT
ACCCCCACACTCTTTCCTATTCCAATTCTTCAGTGTTGTAGGGGCAGCTGCCCCAACTGC
CCCTGCCCGCCTCTCACGTCCAGTCCGCGGGTCTCCACATCCAGGGCAGTTAGCGCCTTC
CGCTGCACGCACACCAGCTATCCCTGCGCGGACACCCCCGGCGCTCTCGCACACACCGCG
CTCCGCCCCCCTAGGAAAGTAGATCCGGCCAGGCAGACAAAAGTTTGGGAGAGAAGTTCG
GTCTGTGGCTAGCGTGAGAGCTAGGGGGGCGGGGGCCGGGGAGAGTGGGGCAGTCGGGCG
AGTCGACGCGTGAACAGATAGACCTGCGGACTGGACAGCCGCGGCCAGAGACCCTGCTAG
CCCCGCTCAGCCCCAGATGCGCGGGGGGACGCAGCCCCTCCCGCTGGGGGATGCTGTGGG
>FP007937 DHTKD1_1 :+U EU:NC; range -499 to 100.
CCAAAGTGTTAGGATTACAGGCGTGAGCCACCGCGCCCGGCCTCTGTTAATGTTTCTTAA
GAAAACAAAAAAATTAGGGGTATTGATTTTGTAGCTGCGCTAAGTAACCTTTGCTTTTTG
CGTCCCTTGGTCTCAGTCCTAGCCATTTCCTATCCACCCTGTGGCTAATTTGTCCTTTCT
GTAACAGACACCCTAGACTGTGTCTATGCGGTTGGGCAGAGGCGTGATGGGTAAACACTC
CTGGCGGGAGACTACAGGCGCTGCAGCTACATCCTGTTTCGTACTGGGAGCAGGTGCCGC
CCCGCGGAACACTTACTTGCCCCGCCCTGCGGTGGAGCAGGGCGGTCTCAGCCGCCGGAA
CCGCCCTGGAAGCCCGCCCCAATCCTGGGCGTCGCTTCGCTGTGAGTGCCGCTGCCACGG
ATTGGCTTCCAGGGTCCGGCCCGTCGGCCAATCAGGCGCGGGGGCGTTGTCTGGGGGCGG
GGCTCCGGCCGCCTCTGACGAGTCCCGGATTTACCAGGGCCGGTGGGATCCCCTCGGGCT
CCCGCCTTAGCATGCTGGCCGGGACATCTGGTGAACATGGCCTCTGCTACTGCGGCAGCA
>FP000961 ARNT_1 :+U EU:NC; range -499 to 100.
AGACGGGGTTTCGCCATGTTGGCCAGGCTGGTTTCGAACCCCTGGCCACAGGTGATCCGG
CCGCCTCGGCCTCCCAAAGTGCTGGGATTACAGACGCGAGCCACCGCGCCCAGCCTAAAA
TACCCATTTTAATTGCATTTCAATGACGTTACTCGGTCATTGACCTCTTACGCAAGGAGG
GCGAGATTAGGGAGACAGCTGGACTTCTTCCTCGCCCTCCCTTCACTGGACTGGCTGGCG
CAGTGAGTAGCCCTGCCCTTGGACGATTTGGCATTTTCATTGGTCAATTTTTCTTAGGAG
GCTGGCCGTGTGTTGACTCCGCCTACTATATAGGCGGGGTCTCCCCGCCGCAGGGGCTGG
GATGCTGGGGGCTGCTGAAGCCGCCATCTTGGATTCCGCGGTAGCGGAGGCGGCGGTCAG
GCGCCGCTTCTGGGGAGTGGCCTTTCTTTTCCCCTCCCTCCCGGTTCGGTGGCGGCGGCT
CCTCCCACTGGGGGGGGGGGTGGCGCGGCGGCGGTGGCATCTGCGGCCATGGCGGCGACT
ACTGCCAACCCCGGTGAGGAGACGGAGGACTGGGGCGCCTCTAAAGGGGAGGGGCCGAAG
>FP004418 PDZD2_1 :+U EU:NC; range -499 to 100.
GGACTACAGGCACCCGCCACCATGCCCAGCTAATTTTTGTATTTTTAGTAGAGACAGGGT
TTCACCACGTTGGCCAGGATTGTCTCAGTCTCTTGACCTCAGGTGATCCTCCCACCTCGG
CCTCCCAAAGTGCTGGGATTACAGGCGTGAGCCACCGCTCCTGGCCCCGGGAGGTCATTC
TTCATTCACTGTCCACCATGGCCACTTTTGTGATGGGCACAGGAAGGACACCTTTTCTGG
GGGCTGAACATTTTTTGAAGCCTTACTTGTTGGTGTCAGTTGCAGGTGAGAAAGAGGGAG
AGGAAGAGTTGCAAGGTTGCTGTAGAGATTTAAGCATCCCAGGCTGTTGTGGACCAGGGC
TGGAGTTTTTTTTAAGGTATCTAGTCTGTGTGTTTCTGGTCAATTCCTTATGATTTGAAT
CCTTTACTTTTTAACTTAGAATCCGCACCTATCTCTCTAATTTTTTTTTTTTTTTTTTTT
TTTTTGAGACAGAGTCTCGCTCTTTCGCTCAGGCCGGACTGCAGTGGCACGATCTCGGCT
CACTGCAAGCTCCGCCTCCTGGGTTCATGCCATTCTCCTGCCTCAGCCTCCTGAATAGCT
>FP001656 EXO1_1 :+U EU:NC; range -499 to 100.
GGAAAAGAACCCAGCGTGAACTGAATTCAATTTCGATTTGTAGAGGCAACCGGGCGTTTT
AAAGAGAATGAAGGAATTAGGATGGGACTGATGACGCCGAGGGGGACTGAGCAACTTTTT
CAGGTTTGAAAAGCCTCAACATCAACGCGCGACGGCGCTCTTTCAACATCAGCCTCCAGA
ACTGGGGCTGCAGCCAGGAGGGAACTACAACGCCCAGCAGCCCCGGCGGGTGTAAACACT
CCCAACTTCCGAGGCGGTGCTCACCATCGGCCATCAGCGCCAGTGCCACTCGCGCCCTCA
AGAAGCCGCACGGAGTTCGGGCCGGCAGCAGCGGCTGCAGTCGTATGGCAGTGAGCCGCT
GTCTACCCAGCGAGACGGAGAGCTCAGGACGCAACCCTATGAGTTGGAAGCCGCAGGAGG
CGGAACCGGGTTGCGGGATACGCGTTGACGTCACATCCTCTGGGCGGGGCCGCAAGGAAC
CCGCGCAAATTGAAAGGTCAGCCTTTCGCGCGCTGTGTAGGCAAGTTACCCGTGTTCTGC
GTTGCCGGCCGTGGGTGCTCTGGCCACAGTGAGTTAGGGGCGTCGGAGCGGGTTTCTCCA
>FP013271 TRIM65_1 :+U EU:NC; range -499 to 100.
GTTTCATCGCCAAGCCCCGGGGGATTGTTGGGGGTGGGGGTCTATGCTGTTAGGCGACTG
GCAGATGAGTCCAGAAGAGGTTCCGCGCGGCCCGTGGTCAGAAGCCCGGAGTCCTGGCGG
GGTTTTCGAGCCTCTGGTCTCCAGGACCTGGGCTGAAGGCCCAGGGGGGTGGGATGGACC
CGCCAGGCTGGGACCCTAGAGAGCCGAACTCAGCTCTCAGCCGGGGTGGCGTGGACCCTA
ACGGAGGGAGGGGCGCAAGGCGGGAACGCGGAACCTTCGAGCGGGCCAGGCCGAGGTGGG
CAGGGGTGGCCTAGGCCCCTGCGGCGGTCGCTCGTCGAGGGTGTCAGAGAAGGGCCTGCC
GCCCCCCTCCGCCTTCCCGGGCGCGGATCTCGCCCCGCCCCGCCCGGATCTCGCCCCGCC
CCGCGTTAGCCACGCCCAGGCGCCCTCAGCGCGCGAGGCCCGCGGTCCCTTTAAGACGCC
CGGGGCCCGCCTGGCTCTCGCCGCCGCCGGGCCATGGCCGCGCAGCTGCTGGAGGAGAAG
CTGACCTGCGCCATCTGCCTGGGGCTCTACCAGGACCCAGTGACGCTGCCCTGCGGCCAC
>FP013849 ZNF699_1 :+U EU:NC; range -499 to 100.
TGTCAAATTTGTTTCCTCCAGGATCGAGGCCATCAAGCTACAGAGGGTCTTACAAATGGA
ACCCCAAATGAGCTCAACTCAGAACTTCTACTGAGGACCCCTGGACTGACCCACTGGCCC
TTTCACTGGCCTAGAGAGTTCCCCTCTGGAGGACACTACAACTGCAGGGCCCCTTCTTCA
CCCCTATCCGGCAGGAAGTAGCCCAGAGCGGTCATCACCCAGTTCCCAACAGCTGTTGGG
TGACCTGTTTAGAGGGATAATTGAGAGGTGAGGCCAGCTGGACTTCCTGAGTTGAGTGGG
GACTTGGGGAACTTTCCTGTCTTACAAGCGGATTGTAAAATGCACCAATCAGCACTCTGT
AAAACGCACCAATCAGCAGGATTCTAAAAGTAGCCAATCACAGGGAGGATTGAAAAAAGG
GCACTCTGATAGGACAGAAACGGAACATGGGAGGGGTCGATAAGGGAATAAAAGCTGGCC
ACCCCCCCCCAGCCAGCAAGGCAACCCGCTAGGGTCACCTTCCACGCTGTGGAAGCTTTG
TCCTTTCGCTCTTCACAATAAACGTTGCTCACTCTTTGGGTCCATGCCATCTTTAAGAGC
>FP010012 DPY19L2_1 :+U EU:NC; range -499 to 100.
AAGTTCTTCAGACAGTCGCCGCAAGGTTATGGGCCGAAGTGGTGCAGGGGCGGCGCCCGG
GGAAGCGACTGGCAGAGCTGTGCGCACTGGGGGTGCTGCAGGCGCTGGGGAGAGTGTGGA
GAGGCTGCGTGGAGCTGCGCGCTCGGGGTGGGGGCTGCACTCCCAATGAAGCGCGTGAAG
GGCAAGCGGTGATGGGTTCTGCGCCAGTGGGGCTGGGAGCCCGTCCGGGGCTGTACATGG
GGCTGCGCGCAAGGTGAGGACTGCGCATGTGGGCTTGGGGCCTGCGCGCACCGGAGGCTG
CAGGCGCTGGGGAGGGTGTGGGGGGCTGTGCGTGGGGCTGCCCTCACCGGAAGCTGCACG
CTCTGGGAAGCGCAGAGGCGGGGGTGCTGCTCGCGCTGGGGAGCACGTGAGGGGACACTC
AGGGACTGCCCGCGCGAATGGCTTCCAACGCATGCGCCCCACCCCACATTTCACAGTCGC
CATGACGACCGGGAGGTCCGCAACGGCTGCGGGGACAAGTCCGTTGAGGCTGCCAGGCGA
GTCAGGTCTCTCTGGACCTCGCCTGACTCGGCTGGGCTGTGCCTGAAATTGACCCAGCTC
>FP016449 TMLHE_1 :+U EU:NC; range -499 to 100.
CAGTATACTTTTTGGTCCTTCTTTGTAATATGTATCGTTCTTAAATTTTTACCTGCATAA
GGTGTTCATTCCTAATGGGTATTCCCTTCTAGTGCTCACTGTATGTAGCACTGTATCTGG
ACCCTGGGTTCAAGATGCTCAGCTGAATCGATGGGAGTAATGAGCGGTATATGACTTCCA
TAAACTCAAGAAAATGGTGGAAAGGTAGTAGAATTTTACTTCTAGTAAACCTGGATAAAC
TACCATAAATAGAAGCGTAGTGGGAGGACTCGGGAGGAGCACTGAAATGGCAGGCAGGGG
ACCCAGGTTTTATAGCTTTATGGGCCTGTTTTTTCTCATCCCTGCACCTATAGCTTCAAG
TATGTTCACTAAAGGCGATTGAATAGAGTGCCCCGGCCCAGTCCTTCCGAATGGGAGACT
GACGCCCTAGCACCGGGCGAAGTCCCGGGCGCCAGAGGCACCCACCCTGCACGGCCGGAA
GGAGTGGGGCGGGGCCTACAGGCTCTCCGCTGGGCCCGAGCGGGCTGGGGGAGGGGAGCG
TGGGGCCGACAGTTTTGGGGGTGAAAAGGCAAAAGGCGGGTGAAAGGCTGCCTCCCGAGA
>FP008215 GHITM_1 :+U EU:NC; range -499 to 100.
TAGAAAAAATCTTTTCTGGATGTCACCATCTAACATTTGGCATGAGACCCCAGAAACCGG
ATGACTCGGCTCAGAAGCAGACACATTTGAAAAGATATTTATCTCACGATAAATTAAGGG
ACAAAAAGGCCTTCAAAAAGGAACGGAATAAACGGAATAATTTTTAACTCTAACATTACT
TTCTTTCAATTTTTACATAATTCTTATAGCTGCGGCGAGTGAAACGACTAAAACAAAAGC
AAAACAGAGCTCCACTGCCCAAAACAAAGATGGCCGAGACGACTCCCATGCCCACACGCA
AAATGGACGCTGACTATGACGTTCCCTGCAACAATCCTCAACTGGCCCCGCCCCACCAAT
TTGGAACCCCGCCTCCTCAACCCGGAACCCCGCCTCCCCCAGTGTGGCCGCTTTTCCGAC
AGAGGCCTGCCCGTGATTGGCTGCTCGTACTATTTACGTCCTTTCGATGTTGCGTCATGC
AGTGCGCCGGAGGAACTGTGCTCTTTGAGGCCGACGCTAGGGGCCCGGAAGGGAAACTGC
GAGGCGAAGGTGACCGGGGACCGAGGTACTGCTCCGGCTGGCCGGCGGGCGCCCGGGATC
>FP004002 NAAA_1 :+U EU:NC; range -499 to 100.
GCCAGGTATGGTGGTGGACGCCTGTAATCCCAGCTACTTGAGAGGCTGAGGCAGGAGAAT
CGCTTGAACCCAGGAGGCGGAGTTGGCAGTGAGCGGATATCTCGCCGCCGCACTCCAGCC
TGGGCAATAGAGTGAGACTACATCTCAAACAAACAAACAAACAAGCAAACAAAGTTTAAC
TGAAAAGTCTTTCCTGACACCTTTTCGCTACTGAAAATCTTACAGCCCCTCCCGGCCGCA
GCCTACACTCCTTCGGCCCAAGCAGGTGCGCTGGAACCGGCAGTTGGTGAGAAGCCGGCT
GCCGGCAGCCCCAACCCTTAGCGGCCCCGCGGTCAGGGACCTCCAGGCCCGATGGAGAGT
CGGGGCGGGCTAGTGGATGCGCGGCGGGGACGGGAGGTGTCGCCGCTCCGGCTTGCCGGT
GACAGGGGCGGGCGGGTCGTGCGCGGGCCCCACCTCCAGCGATCGCAGCCCAGCCCCAGC
TCCTCCTCCTCCACGGCTTACCCGGGCTCCGACAGCGGCTGCAGGTCTCCAAGTTGCGGC
CGCTGGAGCCCGAGCCATGCGGACCGCGGACCGGGAGGCGCGCCCGGGGCTTCCGTCCCT
>FP015225 ADRM1_1 :+U EU:NC; range -499 to 100.
CTCCAGCTCCCGCCTGGGTCCCCAAAGCGCTGAACCCATGGTCACTTCTATGCGTAGCCC
TGGTGCCCGCCGCCCACAGCCGGACCGCACTCCTCGGCCTCCGCCTAACCCCTGGCTCAG
CCACACGAGTGACAGCTCTGCCCGCCCGGGCGGGCGACGCCGAGGGGTGGGCTCGGCCCC
ACCTGAGCAGTTCCCCAGCGCCCCTCTGAAACCCGCCTGTGGTCCCTGGCGCCGCCTCTA
GGGGCCGCCGCCGCTCCCCTATGACACAGCAACAATAGGGGCCGCTCTGGTCCAAGCGCC
CTGCGGCCCGCGCTTCCGCCGGAAAAGAGCCGCCGGCGCGGGGGCGGACCGGGGAGGAGC
GAGTGCGATGGACGGTCGCCCTCGCCAATCGTTGGCAGGTTAGAGCCGGCTGCGCGGCTT
ACGGGGCTCAATCGGCGGCGAGAGCGGCAGGCGGGGCGGGCCGAACGCGGGTTTCCGGCG
GGGCCCGGCAGGCGCCGAGGAGGAAGAGCGAGCCCGGACGGCGCCTCTCGAACGAGTGTG
GGCGCGAGGCAGGTGCGGGAGTCGCCGGGCCTGGGGCGGCCGGGGGCGACCGGAGGCGGG
>FP006064 HOXA4_1 :+U EU:NC; range -499 to 100.
TTAGCCTAGAACCCCTGAAGGACACGAAGCCTGACTGGGTTGCGCCCGAGGTCAGCGCTG
AGTCGCGGCCGCCAGACAGCCCGAGGCCTAGGCCAGCAGTAGGGCAGGCAGAGGGCTCCC
GAGAGGACCTACAGCCTGACAGGGCCTGAATTCCCAGCGGGAACCAAAGCTGGGGGGCTG
GGGTCCAAAGCTCCTGCTCCCTCCCCCAGCCCAGGGGCCGGACAGCAGCATCCATCACGC
ACCCGCGCGTTTCCTGATCCGGGTCCGCGCGCGCGGTGCGCCCATTGGTGGGGGCGCTGC
ACGTGGGGCACGGGGCGGGGCGCGCGCTGGGCTGGGGAGGAGCGGCTCGAACTTTGGTGG
CGGCGTCTGCGGGAGGGGGAGGAGTGGGCACTTGACAGCGGGGGGAGGGGAAGGGCGCAG
AGGAAAGGGGGATGGGAAGCGAGGCAGGAGGGGGAGGGGCCTCGGCAAGCCCAGAAAAAA
CGACAACGCGAGAAAAATTAGTATTTTTGCACTTCACAAATTAATGACCATGAGCTCGTT
TTTGATAAACTCCAACTACATCGAGCCCAAGTTCCCTCCCTTCGAGGAGTACGCGCAGCA
>FP015152 ARFGEF2_1 :+U EU:NC; range -499 to 100.
ATCGCCCTTCCTCCTTCCTCCTGACGCCCCTTACTCCCGATCACTTCTCATTCATTCACC
AGCTTCCAGTCCTCGCTCCCTCACCTCTTTTCTTTCCTACTCGCCTTCTCCTCCTGCCCC
TTTATCATCTCTCCTTGTCACCGTTCTTTTTTGCCAATCCTCTCGTTCCCCTTCCTTTCC
TCATCTCCTCTCTTACCCACGTCATCTCCATTCTCGTGCTCCCCTTCACCTCCCGTTACC
TTGCGCTTCTCTCCTCTCATCTCCATCACCACCTCTCCCCGCTTTCGCCTTTCTTTAGCC
CCCGCGTCCCCTATACCCTTCGCCCATGCCCACTCCCCTCCCCACCTTCTCTTCTTCCAC
CCTCCACCCTCGCCTTCTGTCTCTCGCCCACCTGACTCCGCTCCGCCCCCAGCCTTAGGC
TCCGCCCCGCTGGGGGTCACGGGGCCGACGGACGCTAGGCGGCCGTAGCGGCCTCGCCAG
TCACGTGGTCACGTGACGCGCTCCAACATGGCGGCGCCGTGGGGCCGAGGTGTCGCTTCC
TGACGGGGCGGCGCGGACGGACGCGGCCGGTGCCGGCCGGGACGCCGGGCCCGCAGCCTA
>FP003483 AGTR1_1 :+U EU:NC; range -499 to 100.
AAAATACATTTTTAAAATGCAACTTGGGTAGCATGTCCAATAGGAACAAATGAGTGTCCA
CCCTTGAATTTCATAACCCTGGAATTAATCCATGTAATCTATGATCCACAACTGTATTAC
CAAAGTTCGAGTTACTCATAGGAAAGAGAAAGAAGTTCTCTAATTCGTCCTTAAAAGTTT
TCCAAGTTCAGAAAAAAAAAATGTTGAAGAACACGAATCTCCGCAGGAAATGATACTCCT
GTACCCCCAGCTCGCTCTCCCTCACGACCCCTCGCTAGGCGGGGTTCGGGACCAGGTGAA
CGCTGATCTGATAGTTGACACGGGACGACTGTGGCATCATCCTTGCTGCCGTCAATATCC
CGAGAGGGAGGAGGTTGGGCCGGGAGGGTCTCCCGGGGCGGGGCGGAGGAGGAGGGAATG
CAAAACAGAGCCTCGTCCCCGGAACCCAAGAAGCAGCAACGCCCCTCACTATAAATTCGG
AGCTGCCTCCTCGCCAATGATTCCAGCGCCTGACAGCCAGGACCCCAGGCAGCAGCGAGT
GACAGGACGTCTGGACCGGCGCGCCGCTAGCAGCTCTGCCGGGCCGCGGCGGTGATCGAT
>FP003962 SMR3A_1 :+U EU:NC; range -499 to 100.
TCATCATATTTTCATTTAATTAAAACTCTCAAGTTAATAACAACAGGGACCACATGATTT
TTAAAACACGGTTGTTCTCAGTTCTTCACTGACAAAAGGGAACTTCCTATAGAAAATACA
AAAGATGGCCCATTAAATAAAATAGAAAATACAAAAGATGGCCCATTAAAATTACTCGGG
ATAGAAAAAGTTGGTGCTTTTTCTTTAAAATAAAGAGGAAATGGTGCGCCACAGGCCCCA
GATTGTTTCCCTGAAGTGAGAGGATATTATTTGTTGAATCTGTTTCCCCAGGAAACAACA
AATATTGAACAGGTCAATGCTTTTCAGAAATGAGACCCAAAAAATGCGGAAAAAGACTGC
CAAATTGGCAAGAACAACTTTCCTATCTTTGTTTGAAGAGCATCAGCCCAGAAGTTATTT
TATTTCCAAGTAGCCTTTCTTTTACTGCCAACAGAAATCTTTTGCAATATATAAGAACTG
AAGTTTCTTGTCTCTTTTCACCTTTATTTTCTGTCTTTCAACTGGCAAGAGTCATTTTGA
CCAGCAGGTTAATCAACTCTAAGACAGATCCTCACGCAAAGGTATGTACCTGGAAATATT
>FP015479 LZTR1_1 :+U EU:NC; range -499 to 100.
GGCTCCTCGCCGGGCTGCCTCTCAGTCAGTAAGAAAGCCAAGGGGAGAGGGGAGTTGCTG
GGGGTCAGGGCTGAGGGCGCTAGCAGGAAAGGGAGCGTTGAGCCGCCTGCAGAGGCCGCT
GCGAGCCCGGAACCCTCCATGGGGGATCCCGGCAGCGGCAGACGATCCAGGCCGGAGCCA
CGCGCAGACCCAGGGCATGCCGGGAACTGCGAGCCGGCCGCGGGTCTTCGGGCTGCGTGG
GCCTGGGAGGCGCCGGGAAGAGCAGTCGCGACGGGGCTAGGGACGACACACTGCATTCAC
TGGAAGGGACAACGCAGCGCCAGTACATAGCCTGAAACGCTCCCCAGAAGGTCCCACGCT
CGCCGCGCGGTCGACAACCGCATCCTGCGCTCGCCCGCGGTGTCTCGGCAAGCGGTAGGC
TTGTCGGGAAGAGCTGGAGGGCGCAAGTGCGGCGCTGGCCGGACGTGCCGCACCGTCAGC
GCAGGGCTCGCCGGGAAATGTGGTTTCTCCAGCCGGCCCGGGGCGGTGGCCGCAAGTTGG
GCTTACAGCGCGGCCGATCCGGCGTGGACCCGGGATGGCTGGACCGGGCAGCACGGGGGG
>FP001113 BGLAP_1 :+U EU:NC; range -499 to 100.
AACGGGGGCATTGCGAGGCATCCCCTCCCTGGGTTTGGCTCCTGCCCACGGGGCTGACAG
TAGAAATCACAGGCTGTGAGACAGCTGGAGCCCAGCTCTGCTTGAACCTATTTTAGGTCT
CTGATCCCCGCTTCCTCTTTAGACTCCCCTAGAGCTCAGCCAGTGCTCAACCTGAGGCTG
GGGGTCTCTGAGGAAGAGTGAGTTGGAGCTGAGGGGTCTGGGGCTGTCCCCTGAGAGAGG
GGCCAGAGGCAGTGTCAAGAGCCGGGCAGTCTGATTGTGGCTCACCCTCCATCACTCCCA
GGGGCCCCTGGCCCAGCAGCCGCAGCTCCCAACCACAATATCCTTTGGGGTTTGGCCTAC
GGAGCTGGGGCGGATGACCCCCAAATAGCCCTGGCAGATTCCCCCTAGACCCGCCCGCAC
CATGGTCAGGCATGCCCCTCCTCATCGCTGGGCACAGCCCAGAGGGTATAAACAGTGCTG
GAGGCTGGCGGGGCAGGCCAGCTGAGTCCTGAGCAGCAGCCCAGCGCAGCCACCGAGACA
CCATGAGAGCCCTCACACTCCTCGCCCTATTGGCCCTGGCCGCACTTTGCATCGCTGGCC
>FP011494 GOLGA6A_1 :+U EU:NC; range -499 to 100.
TATAGTCCACTTCATTCATTAATCATCAAACATGCTATGGATTTTCCATTTTTATAGGAT
TTGTGTCTTAACTGGGGTAATACTGGTAATTCTTATACTCCCTCTGAAGATGAAAAATGT
AGGCCAAAATCATAGACCATGCATAGAAGCTGGATAATGAAGACAGCTCTGGAGGAACAT
GTAGACACACACACACTGACACACATATATATAAAGTATAAATACATATTTTTTTAAAGT
TTATTTTTAACATTTTAAAGCAAAAACCAGCCCTCCCCTCTCCCGGAGTAGGCAGGCCCC
GCCCCTCTCCCCAAGTGGGCAGGGACAGCAGTCGCATGGGCAGCTTTCCTTGTGATGTCA
CAGGTTCCTCTGGGCACACTGCTGCCTGGCCACGCCTCCTTTCCCTTTCATCTTTCTCAT
TGACCAATGGGATTGGAGCATTAAGGCCACACCCCTATTCTGCATTCTAGTGTGGCCCTG
GTTACGCCTCCTCTGGCTCAGTCACACAGCAGCCTTGTAGGTGACTGGAGGTGTTCGCTG
ATGTGGCCCCAACCCTACCTCCCTCCCCACCCCATGATGTTAGAAGAATCTCGACAGAAT
>FP001821 MRPL33_1 :+U EU:NC; range -499 to 100.
GAAGTTTGAGATGCAAAGGGTCCTGCCCTCCTAGAGATTGGGATAACTAAGGAAAGGTGG
GGTTCTTAATGCCGAAGGGACTCAGAAGAGTGAGAGTAAGGCTTAACCAGGCGGAGAGGG
AGTTGGGTCGGGGGAGGCAACATTTTAAGAAAATATGCGAGGGGCTGATACGCTGGAGCG
GCCGAAGTACAATACACAGTTGTTCTTGTGGGTCTAATGCAGGTGGTTGCGATTATTTCG
TGAAACAAATATGGAAAGCACCTAACGCTGAAAGCACTTGACCCAGAAATAGGAGTCAGG
GCCGGGGCGCGAACCCTGAGCTGTAAATCCCTTTCCAGAATGATGAGGATTCCAACCTCC
AGCACGACAAAAGCAAAACACACTCGCTCTGAGAAACCGAGGAACGAGCCAGACGACTGG
AGGCAGGTTCCAGGCGGGGGGCGTGGCCTCGGGCGACTGCCGGATGTCCTCTTCCAGAAC
CGGGCCGTGCCCCGGAAGCAGTTGTTGTTGGTTGGGGGCCTTTTGGCCGGTGACGGAGAC
TGCCCAGGTGTGGTCACCATGTTCCTCTCCGCGGTCTTCTGTAAGTGGGGCTGGAGACGC
>FP015240 NKAIN4_1 :+U EU:NC; range -499 to 100.
CGGGTCCAGGACTTCTCCAAGCCAAGGAATCTCTGAGACTCTCAGAGAAAACGCCTCGCG
GATGCGGGTCGCTCAGACCCCACACGGGGAAGGTTGATGGGGATCTCACGCCGGAGGGCG
CACGGCGGGAGCAGGTGCTGGGCAGGTCATCCTGCAGGAGGGGGCGGACGCCGGTCATCC
CTGCCGCGTCCAGGGCGGGCTCCCCTCAGCTGCAGGTCTGTCCTGGGGCCGCGGCGCCGC
CCCTCGCTACCCGAGAGGCCGCGCCATCGCCCCTTTAAGAACGGTCCCCCTCTCCGGCCG
GCGCGAAGCCCCCAGGGGCCGCAGGCGGGGGTGGGAGGGGAGACGCAGCGCAGCTGTTAC
CCGGGGCTGGGGCTGGGCCGGGGGTTGCGGGGAGGAGGGGGGAACGGGATGCGGAGGGGG
CGGGGTCCAGGCTGCGGCGCGTGGGGAGCGGGCGGAGCGGGGGCGGGGGCCGAGCGCGGG
GCACCCGGGGGCCTCCTGTATAGGCGGGCACCATGGGCTCCTGCTCCGGCCGCTGCGCGC
TCGTCGTCCTCTGCGCTTTTCAGCTGGTGAGTGGCGACCCCTCCGCGAGCCTCCTGGAGC
>FP008655 DENND5A_1 :+U EU:NC; range -499 to 100.
AGTTTCCCCGTCTGTAAAATAAGGGTAAATATAAAACCGGCTCATCCGCCCCTGCCAAAA
GAGAGGACAGGGAGAAGGCCCTGTCTGGGGTCTAGGCTGACACGCTGCAGCTAGGATTAG
GTGAGCTTCCGAGCTCAGTCGTGAGACCCCATCCTCATGGCAAGGCCGCGCTAAGATCTC
TGGACCTCTGCTTGCTGGGTGGGTGGTTGGGGGCAGAGCATGGGCCAAATGCCCGGCTCT
GCAGGCTGCGCCCACTCTTCTCGCACCTCCTCAGCCCTCCCTAAAGGAGTCTCAATCCCG
GGGGAGTGGCAGTTGCGGGCGACCAAGCAGTCACCGGCTGCGCTGCGGCGACCTCCCGGG
AAGCTGCGGCCGGCGGGGTCCGAAGAGCATCACGTCATCCTTTCCCCCAGGAGCCCGCCC
CCTCCCAGACGGCGCCTGCGCAGGCGCGGTAGGAGGAGGGTCACGGTGGGGGCTGTCCAC
GCGCTCTCCGCCCTTCTCCAGGCTCGCTCGGGCCGCGGCGCTCTCGGCTAGCTGCAGCGG
CGGCGGCGCGGAGGGGAAGGCATCCAGGATGCGGTGCGGGGCGGCCCGGTGCCCCCCCGC
>FP002097 PLGLB1_1 :+U EU:NC; range -499 to 100.
GACCTGAAAGGGTTTTGTCTATCAGCTGCACCCCTGGGTAGCGACACAACCTTGGGGAAG
GCCTCAGCCCCATCCCTCGTACAGCAGGAATGAGAACAGCACTGCCTGTTGGGAAGCTTG
AGGGAGGCTATGGACGTGCAGCGCTTGGCAGAGGGTCTCGTCATGGAAGGTTCCAGCAAA
TGTGAGATACTTTTCTGATTTCATTTTCTCCAAAAGAAAGGGAATAAAAGAAGAGGGGAG
GAAATAAGACTAATTGTGAGAGATAAAGTACAAAGGTGAGGGAAGGAGTAAGGAGACATG
AAGGCAGCATGGAGCAGCTGAGGGGGGAGATTGCTTTCACCACTTCCCAGCATCTATTGC
AGATTCCACCCTCAATCATTTTGTAAGGACCCTTTATTCAAGGTCGTGTTTGAACCCTGC
TGAGCCAGTGGCGTGGGTGTCTGAGAGAATCATTAACTTAATTTGACTATCTGGTCTGTG
GATGCGTTTACTCTCATGTAAGTCAACAACATCCTGGGATTGGGACACACTTTCTGGGCA
CTGCTGGCCAGTCCCAAAATGGAACATAAGGAAGTGGTTCTTCTACTTCTTTTATTTCTG
>FP010367 EP400_1 :+U EU:NC; range -499 to 100.
CGGGAGACTGAGGCAGGAGGATCACTGGAGTCCAGGAGTTCGAGGCCAGCCTGGGCCACA
CAGGGTTTGGGTCTTGCATGTGAGCCTGGTCTGTTTGGTGAATCTGCAGAGTGTGAGAGC
TGGCGGCCCACTTCTGTTCCACGTGGGCGCATTTCCCGAACTGCGCGTGGAAAAGCCGGG
CTGCCGCGACTCCGTCAGTCTCGGCCCCGCCCCCGCCTTCCTCAGTCTCGGCCCCGCCCC
GCCTCCGTCTGTCTCGGACCGGCCCCGCCTCCGTCTGTCTGGGACCGGCCCCCCTCCGTC
CCTCTCGGCCTTGGGTTCGGCCCCCGCCCACCCCGCAGAGTCTCGCGGCGCCCTAGTCCT
CCGGCGCCCTCGACCTCCGGCGCCCTCGCGCGGTCAGAGCGGCGCCGCGGAAGCGCAGCT
ACGGGCGCGCGGACGCGCGTCCCTTCCGGCTCGCCGTAGCAGCCGCGCCGCCGCTTCCTC
CCGCCGGGGCCCCGGATGCACTGAGCGGCTGCGGCGCGGCTTCCATCCTCCCGCCCTCCT
GACGCGGCCGGAGCGCAGCCCTGAGGCCCAGGGTAAGTGAGGGCGGAGGCGCGGGACGGG
>FP004562 MRPS27_1 :+U EU:NC; range -499 to 100.
TACAGCCCCAAGGTCAATACCCCAGCAGTCCTTCGATTTGCAGGCACTGGGGGTATCCAC
GACCCCCAGTGGTCACCACTGCACCCACGTGCAACTAGAGGGCGAGGGTGCGCTCCAGGC
CAGTGAGTGACTTAGGAGCTGTGGCTGCTCCACAGAGATGCTAGCTGGGATCTAACACTC
CCTTCTCTCCCATCCCTCCCCTCCTTCCCTAGGCTAAAGCCGCGGATACCTCCGAGAGGG
CAGCGGCAGCTGACAGAGCCGGAGCCTCCCACCCCAGGATACACCAAAATCTGCAGCGCC
TGCAGGAGAACTCGATTCGAGGGCCGAAATGCAGCAGCCATACTGTCTCGGACCATACCA
ACTACTGGAACCGGGGCGAGGAGGCGGAGCGTCGGTCCTGTCGTCGAGAGCGACAAAAGG
GATTCGTCCAATTCTGGGCGCCCCGAGAGGTCGAGCTGTAACCCCGCCCCTTCCTCTGTC
CGTAACCCGTTGGCTGTTCCTTTTGGTACGCTCCAAGATGGCTGCCTCCATAGTGCGGCG
CGGGATGCTCCTGGCGCGGCAAGTGGTTCTTCCTCAGCTCTCTCCTGCAGGTTGGCCGGA
>FP004152 NDST3_1 :+U EU:NC; range -499 to 100.
TGTCTTCAGGAGCTGAAACACATGGCATTTGAAAAAAACTGGCGAACAGAGGAAACTCTT
GCAGCCTCGCAGCCGCCCTGGTCCAGTGCCAACGGCAGGAGCACCACAGGAAGGGACCGC
GCGGGTGCGCCCCACCCTTCCAGCGTCGCCTCGGGGACTCGCACCCCTTTCCCTGGCCGC
ACAAGACGTTTCATCCTTGGCGGCCGCCGCCAACCCGCCGGGAGGGGCGGTCGGAACTGG
CAGGCCGGGGCGGAACCCCCGGGGTCTCCTTGTCGAGGCCCGGGCAGCCAGATCCTCAGG
GCCGGTCCGGGCGGGAGCCCGGTCGATGGAGGCGGCTCCCGTCCTCAGCTCCCGCTCCCT
CCCCTTCCCCGGGGCGGGCGCGCGCGGGCCGGGAGCTGGGAGGCGGCGGCTCCCGCCCGG
GAGGCGGTGGCGAGGGCGGCGGAGGCGCGGCCGGGCGGGTCCCAGGGCCGTGGTTCTCCA
GCGCAGGAGTCCCCGGCGCACCCGCTGCGCTCGCCCCGCAGCCGCAGCCTGAGCGGCCGA
AGTCGCCACCAGCTGTGTCCGCGCAGATCCCGGGCGCGGAGGGGAGAGGTCGCCCGCTTG
>FP015750 EFCAB6_1 :+U EU:NC; range -499 to 100.
CTCACCGGCTGTCTCCTCGAGCAGACAAGCGGACCCAGTGAGACCCGCTACGTGGTGGCA
CAATGCGAGTCCCCATGACTGCTCACCCTAACGAAGGCGCAGGATGCGGTAGGGGCTTTG
CGGACCTCACTGCAGCCAATCCTGACCACAGGCCCCAGTGGGCACGCTTAGCCTTTTACA
GATGCAGAGTCTGCTTCTCAGAGCAGGGGGCTGACTTCCCCCGGCTACACGGCCCTATGC
AGTTCGGTGGGACCGGGCCGACCGCCCAGCTCGCGCTAAAGCCCACGTAACAGAAACCCG
CTCCCATGACACGGGTCGCCAGGGTTCCCGCTCCCCAGAGAACGGGACTTCCGGCGGAAA
TTTCTTCCGGGAGCGGAGGCGCGGGACTGACCTGGCCCCGCCCCCTCCTCGTTTATCTCC
AATTGACCAATCACAGCTCAGCTTCTTGCCAGGCGCGTAGGCTCATTCTCCAGTCAGCGA
CTGCCGTCGTCTCTCGGGCAACAGCGTCCTAGAGACGCCGAATGGGCAGCCCCTCTGAGA
CCCCGCGGCTTGGGGTCCGCGCACGCGGGTGCCGGCCCAGCTAGGCGGAGAATCGAGGAG
>FP006722 DEFB106A_1 :+U EU:NC; range -499 to 100.
TGGCAGGACCAAGCACGAAAAGCGTGCAGCATACAGCAAGATTCACATTTTTTAACAAAT
ATATGCTTAGGTCAAGCCCTTTGCCAAGTTTACAAAGCTCAAAAAGACTGAATCTGGAAT
TCAGATTCCACCTCACTACGGTTCCTCAGCTCTTAACTGAAGCATTGAGATATTGTATAA
TTACTCCCATTTTACATATGAGTAAACCAAAGCTGTTCAGGAACACAGCCAGGATTAGAA
ACCAAACTACTGGACTCCAGATTTTTTTATTTTTTCTGTGTCTGCCCTACTCTGTCCTCC
CTTCATCCCCACTTTCCTTCTTCAAAACTTTCCAGAATCAGAAATATGATGAGCTGTAGA
CTGAGTGACACCCACTGAGGTTGGGTGGGCTCTGTGCAGCAGAGCATGGAAATCCTCTCG
TTTCTGCTAAGCCTCACTGATCAAGATGTTACTTGGTCTGGAGAAATGTATAAATGTGGG
TGTTTGCGGCTCTTTCCTCATGGACACGGTGCTGATCTCTCAAGACCCACCCAGTCATGA
GGACTTTCCTCTTTCTCTTTGCCGTGCTCTTCTTTCTGACCCCAGGTAAAATGGGCATCT
>FP005699 NR2E1_1 :+U EU:NC; range -499 to 100.
AACAGAAGGGGCACCGGACCAAGAATGAACCAACTCACATGGCCATGTCCGGCGCGCACA
ATCACACGCCAGCACACAGCCACCCAATTTCTTCCGCGAATCTATCTGGCACTCTGGAGA
GAGGGGGAAAAGCGTTTTGAGAAAGCCCCGTCACCCCTCCCCTTCCTTCTTGCCGTGAAA
TATACGAATTCATTTTTATTACGAGCCGCACCGTCCTCACCATCACGCACGCACAGAGCC
ACACTCCCATATTCACACTTTCTAACTCGTAAGCTCCGACAGCGCCTGCATTTTCTTTGG
GAGCCGCTTGGAGGTTCATTAATATCATTAGCATTTAACCCCCTCCCTCTTCCCATCCCC
TCCCCGCACATGGCTGACGTCAGACCCCGCCAGGAGTTGGGGGAAAAGCTAAGTGGGCCA
GGGACGCCCTATTCCCCTCCCCGCGGCTGCCTGTCAGAGCGCTTCTGGAGATATTACAGG
GGACCCAGCCCGCAGCGACAGGCACAAAGTCACGGGGTAATGAACTTCGGGGACCCTTCG
CCGCTGCGTGCGCGGCTCTCCCCGGAAACCCGGACCTGGCCGCCTCTTCCCTCGGAAGAT
>FP004017 FRAS1_1 :+U EU:NC; range -499 to 100.
GTTTGGGGGTCTTTTCCAGCCTCGCTAGCTTTTTCCTCCGTGCAATTAAAATTATGGCTC
TTCTTCCACTCCCGTAATCATTGCACCTCTACCCTGCAGACCTCCTCCGGGGTGTTCAGC
GCGGAGGTGGGTGTTGGTGTGCAGCAAGCCGCGTCCCCGCAGCCCTCCTCACCCAGGCGA
GGGGCGGGGACGAGAAAGTAGCAGCAGCGCCCCCCAGTCTTTCCTCTGAAGCTTCCGAAC
AGTCTGCTTCAGGGAGCGCAGCCTGAGGCGGTGTGGTGCGGTGCGGCTGCAGGGCGGGCG
AGTCCCCGGAGCTGCCCTCAGCGCTGCACAGTTTCCAGCGAGCGGACCCCGGCAGATGAG
GTCTGCCGAGCCGGGTGGCTCGACCAAGGAGTGGGTGTGGGTGGGTCTTTCGGGGCTCCC
GGCGACCCGCGGTGCCGACGCAACGCCGACGTATGGTGCCAAGCGAACTTTAAAAAGCTG
CTTCGGACAAACCAGAGCCAGGATTTCCACTGTCGGGGACCCGGGATCGGAAGGGTCTAG
CCCGAGGGAAATGCTGGAAGATCCCATCGGCCAGTGACCAGCAACTTTCCGGCGAGATTT
>FP002676 SP110_1 :+U EU:NC; range -499 to 100.
CCTGTAATAATCTTATCCTGACAAGTTCTAGGCATTTCTGGCACATTCTCTTTGTTTTTT
TGTGTGTTGTTAGAGTTTGATAACACACTGGATAAATTCCAGTGAATTCATTCAGTTATG
TAAACATCACCACAATCCAGTTTGAGAACATTTTCATCAACCTAAAATGTACAGAATGAG
GACAAGTCATGGGAAAATAGATGTGGTTAGGGAAGCATTTGGACGCTGAGTTCCCAGTTC
CTATTGCCGCTGGGGCTGTACCCTTATGCCTCCTCCTCCCATACCTCCCTCTCTGGGCTG
ATCCCAACTGGCAACACGCCCTCCCCCAAACCCCAACTGCCAAGACGTCCTGGGAGCCTC
ACAAGTGCCCATGAGGAGGTGGAGAGAGGCTGCAGGCACCGACCTGCCTTCAGCTTCCGG
CTTGGCAAACTCCGAAAACTTTCACTTTTCTTTTCTCGGAAGCCCGGCCCCTTACTGCGT
TTGTCAAAGCACAGACTTCCTGTTTTGCCTGCTAGCATCTCCCTGTAACTCTCCCAATCT
TGAGGAGTGATCCCTGTCCCAGCCCCTGGAAAGGGGCAGGAACGACAAACTCAAAGTCCA
>FP000333 LAPTM5_1 :+U EU:NC; range -499 to 100.
AGTGAATCCAGGAGCATGCCTGGAAGAGGCAGGAAATGCCTCCTAGACAATAGCTATTTT
TGCAGCCAGACAGATCTGGGTTTGAATTCTGCCACCAGTGCTAACTACTGTGTGATTTGG
GGCAAGTGCCTTGACCTCTCTGGACAGCTGTTTCCTCATCTGGAAATGGGCTTGGTAACA
GTCCTGGCTTCCAAAGTTGGTAGTGTTCTTCTAGTAAGCAAGCTGTGTGAAACGGTGGAA
CCCTGGCCCTGGTGCAGAGAAGGGCATGATGACCGTGTTAGGGTCTGTCCTCTCTGGAAC
CCCCTCCTGGGAATGGCAGAGGGCAGTGGGGTGCTCTGAGGCAGGCTGCTGCCCTGTCCC
CACTCCCCCTCCCCAGCTGCCCCGCCCCAGCTGTGACGACCTTGTCCCTGCCTGTCTAAG
GGGCAGGAAGGAAGTGAGGAGGGCAGCCAGCAGCTTCCCCTTCTCTGCCCTGCTCCAGGC
ACCAGGCTCTTTCCCCTTCAGTGTCTCAGAGGAGGGGACGGCAGCACCATGGACCCCCGC
TTGTCCACTGTCCGCCAGACCTGCTGCTGCTTCAATGTCCGCATCGCAACCACCGCCCTG
>FP011187 RP11-736I24_1 :+U EU:NC; range -499 to 100.
CGGGTCTTCTTTGTTGTACTTAATTTCCTACGCAATAAGATTTCAGCATCACCATCAGTC
CCCCAAAGACTAATTCCCACAGAGCCGAAGTTCCCACCAAAGGCCGAGGGTTAAGGTTAC
TAAAATCAGCGTTTCTGAATCCTGTCTCAAGTTGTCTCAACTGGGCTTCCGTAGAACGGT
TTCTTCGTAAGAGGGCCTTCAGCGACAGCCGAGCTCGGAAAAGAACGGGAATAAGTTGTC
TCTTACATTTCCTCAAATACTGTGAATGGTCTGAGGCGCAGGTCAGGTGTATTTAAAAAC
CTTTAAACAGTATTCCCCCGCCCCAAAAACTGGCCTTGAAGGAACAAGTGAAACTCATCC
TGCTTTTCATGTTTGCTGGGTTTGCCCGTTACACCCCTTCGCCCGCACCTATCTAGACAG
GCAGCTCTCGGCCACCCTCCGGGGTCCTGATTTTGAAAAGAGGAGTGGACCAATCAGATG
TGGAGCGCTGTTTGGCGCTGCCATTTGAGCCTGGGCTGAAACTGCGGGTGTGACCCCCCC
GTGGTGGCTCCGGGTGTCTGCAGTGGAGCTGGGGGCGGAAGCATGAGGCTAACGGCTTGG
>FP005253 RPP21_1 :+U EU:NC; range -499 to 100.
ACTGTGCTTTCTGAGGACCGGGAGTCCTTTTCCCTCCCTCCAGCACCCTCATGATCCTTC
CCACTTTCACCCCCACTGGCACCAGTGCTTTTTTTTAATGTATTACCTCTGTGCCTTCCG
TCTGTAGATCTTACAGGCATCTGCCTCGGACCTCAGGAGAGTAGGGCAGAAGCTCTAGCT
GGGTATAAATTGCACATAACCATCTCCCCAACGTAGCTACATAAAGAGACCAGCCTTCTG
TCCTGAAAATGGCCGATTTAAGATCCTCACCTGCTCCACTAGGTCTCTAGGTGATATAAT
TGGTCATGAGCTTGAGGAAGACAAAAGCACTGAAAATTCATAAAGGGACCCTGGGCATGG
ATTGCTGGGGTTGTGTTTAGAAACCGATGAGTTTGTGAGGCCTCCGGGAGGCTCCCGAGG
GCGCGGGGACTACGTTTCCCAGGAGGCCTCGCGCGGACGCCCGGGCGGGGCTGTGCGAGG
GGTGGGGCTGCGGGAGGCCCTGGAGCGCGGCGGTGATGGCGGGGCCGGTGAAGGACCGCG
AGGCCTTCCAGAGGCTCAACTTCCTGTACCAGGTGAGTCTGCGACAAGGGCCCCACGGGG
>FP004627 TMEM161B_1 :+U EU:NC; range -499 to 100.
AGTCAGGAAAACTAGAGGGTAACAAGAGGGCGTCAGTTAAGCTGAGACAAAATGACGGCC
AAAGGTGGTCTTTACTCTCTCTAAATCACCTGGGTCTGGAGTCGACTCCCATCGCGCACC
CTCACTCCCACCCCTGGCCCCCTCCCGCCCCCCACCCGCCCCCCTCCCTCTCCCCTCCCG
CTCCCCACACCAACGTGTGCCTCCGTCACCTCTCAGACAGTGGATGCGTTCCTGTTGAAA
CCACCCAATCTACCTCAGGGTCCTCGCAAGCGCAGCCACCACGATCCGCCCGCCCACGTA
CCTGTGCTGCGCCTGCGCCTCCTCCGCTCTCTCAAGGTCAGCACCGCCCCCAGCCCACAA
CCTGGCACCCACGGAAGTTGCTTTAGAGGACGTCCTGCGTATCTTCACCTCTGCGTGGCG
TGGGGTCGACGGCGCTCTGGAGAAGGGAGGAACTTCCTGTCCCGCGCGCGCACAACTTCC
GGCAGAGCCGGAAGACCCTCTCTTTCGCTGTTTGAGAGTCTCTCGGCTCAAGGACCGGGA
GGTAAGAGGTTTGGGACTGCCCCGGCAACTCCAGGGTGTCTGGTCCACGACCTATCCTAG
>FP006480 CAV2_1 :+U EU:NC; range -499 to 100.
AACAGATGCCACAGCCCCCATTTTGCCAACGAGGCAGCTGAGGTTCCCAGAGGCTCAATA
CCAGCACCATGAGCCGCAGCACGCAAGGCAAACACAGCCGGAGGTGAGCACATACCTGCT
TCGCACCCCATGCGCCTAACCACAAGGTTCCCTCCCTCCAGGAAGGCCGTTGTCTTCCCT
GGGACGACTTGCCAGCTCTGAGGCATGACAGTACGGGCCCCCAGAAGGGTGACCAGGAGG
CCCTCCTCGTCCCAGCTGCCGGCGTCGCCGCCCACTGCAGGGCCCGGGCTGTGACTCGTG
GGGACGGTTCCCTGCGCCCCGGCGGGGGAGGTGGGCGGGGAGGGGCGGCGGGGCGCCGGG
GCGGGGCTCGGGACGGCCGGGCTGGGAGCTGGAGCCCACAGCGGGAAGCGGCCGCCGCCC
GGGCCTCGCAGGGCTAGGCGAGGCGAGGGGGGGCGGGGCCGGGCGCTACGGGAAGGGGAG
GCCGCGCGGACCGGGAGCCGCACCGCGCCAGCCGGGCTGCAGCGGCCGCGCACCAAGGCT
GCGATGGGGCTGGAGACGGAGAAGGCGGACGTACAGCTCTTCATGGACGACGACTCCTAC
>FP012177 CES3_1 :+U EU:NC; range -499 to 100.
CAGGTATGAGCCACCACACCCAGTCCCAAGCCTCATGTTTTCACACACACACTCACACAC
ACATGCAAACATGTACCCTCACTTCAATGCTATGAGGTGGGTCCTATTATCATCACTGTT
TTATTTTCTTTCACATTTTAACATGAGATTTGGAGGGGACAAAACATCCAAACCATATCA
AGCCCTCACCTCAGGCTGGGTTGCCCACTCGGAGTGGCACCCCAGGGTCACTGGCCACCA
CTTCCTAGGGTCAGTGATGTGGTCACCTTGGGATGAACGCACAGGATTTCATGGAGATCA
CCAAGTCAGGAGAGCTGGAATTTGAAAACAGTGGGACGGGGAGGGCTGTCATATCAACCA
GGCCTCTGCAGGGCACTCATCTAGCCCTGCCTCTGGCTCAGCCTGAGCATGGGGCTGGCC
ACCAGCTAGGTGGCGCTGTCCTTGGAGGTTCTATATCACAGCCCTTTAGAGATCGGTGGT
GCTGAAGGGCAGGGATCTTATTCCACCTTCTGAAGCTTCTGTCGAACCAGTTGTAAGGAG
AATGGAGAGAGCAGTGAGAGTGGAGTCCGGGGTCCTGGTCGGGGTGGTCTGTCTGCTCCT
>FP011454 CALML4_1 :+U EU:NC; range -499 to 100.
AGTCACTCAGCAAGTCAGCAGACGGGGAGGACTGAATCCCAGCCTGAGAGCACCGAAGCT
TGTATCCCTGCAATACCGAGCCCCAAGCCTGCGAGCCCCGGTGCCCATCTCTGAGTTAGG
CCGTCTTGGAAGGGTTCCCTTCCTCCTACAAGATGGTGTGTGAGGAGCCTTCAATACGAC
CCGGGGTGTAAAGTGTCCAACTCTAGTAGGGGCCTGATGGCATCCCCGCCGAGTCCCAGG
AGAGAGAGAGAAGACCCCTTCCTGGAGTCCAGGGCTCCCGGGAAGAAACACTGGCATTTG
TCCCTTTGCTTCGGCTTCTGGAGGCAGAGACTCTGAGCCCAGGGAGAGCCTTCTGCAGCC
CCATTTCCTCAAAAATCCAACCTGCCCAGGTGGCGGGTCATGAGCTGTGCTCAGGAAGCT
GGAATCTGACCCTGGTGGCGTCGGGCCCAGTCTCCATGGCAGCCGAGCATTTATTACCCG
GGCCTCCACCCAGCTTGGCAGACTTTAGACTTGAGGCTGGAGGAAAGGGAACTGAACGCG
GTTCTGGGAGCAGCAAGCCCACGGGTAGCAGCCGAGGCCCCAGAATGGTGAGTGTGAGGG
>FP009128 FGF3_1 :+U EU:NC; range -499 to 100.
GCCTGGGGCGGCCTCCTCAAGGCCTCGGTCTATAATTTTCGGAGGCATAATTGGTCTGGG
GGAGGGGGCGGGGGAGGGGCGGGTAGGGGACCTTTCAGAGCCAGGAGGGCTTTCGGGGGC
GTGGGGCGCGCTGCGGAGCGGAGCCGCGGCTCGACGGCGGTGCGCTGGCGGCGAGTGTAT
GCAGACGGCGCCCGGCCCGAACCCCGAGCCCCGCGGGGCTCCCCACCCGCCGGCCTCCCG
CCCCTCCCGCGCCTCCGCCTGGGGACCACGTCGGCCTTTTGTTGGCGAACCGTCCTTTCT
TTCAGCGCTTTGCGCAGCAACGGAAATTTCATTGCTCCTGGGTGGAAATTAAAGGGACTC
GCGTTCCCTCTCTCCCTCTCCCTCTCCCACTCTCCCTCTCTTTCTCTCTCTCGCCCACCC
TTCCCCCTTCTTCCCCCACCTTTCCCGCGAAGCCGGAGTCAGCATCTCCAGGCGCGGGAT
CCCGCTCCGAGCACCTCGCAGCTGTCCGGCTGCCGCCCCTTCCATGGGCGCCGCGCTCGC
CTGCAGCCGCCGCCGCCGCGGGGCGGGCGCGATGCCACGATGGGCCTAATCTGGCTGCTA
>FP008055 NCOA4_1 :+U EU:NC; range -499 to 100.
CATATGCAGGCTATGAGGATTATCTTGGAGAAAAGGGAAAGCTAGAAGTACCATAAGCAT
GATAGTCACAGGTAGGTAGGGCTATATTGCCAGGCACTGTCCTAAACATTTTAATTCATG
TAATTCATTATAGTTCATATATAATTCTCATTGAGTTGGGCCCATTATCGGGTGGAGCAA
GTGGGGAGAGGAGAGGCTGGAGAGGAGCCCCAGGTGCCATCCGAGGTCCTTCTAGCTGGC
CTTACCCTGGGGGCCGGGCGGGGGCAGCAGGCGTCTAGCAGGGAGGCCCAGCGGGGAGGG
AGCTGCAGGGGGGCCGCGAGCGCCAGCGGGGACTGGCTGGGAGCAGGGCAACAATGGGCG
GAGTTTTCCGCTCCTCCCCGCCCTTGGCTTGAGCGCTCCAGCTCGCTAGTGGCCCGGGCG
AACTGGAGTTGCCGTGTGACGCGTGGGCGGGACGAGGCCCGGGCTCGGGGACCTTTCGCA
CTCGGGTCAGGGGTAAAGCAGCCTGTCGCTTGCCGGGCAGCTGGTGAGTCGGTGACCTGG
CCTGTGAGGTACGTCTGGCAGCCCAGGGGCCGTAGCGGGAGCCCTTGAGGCCGGTAGCCT
>FP003191 MAGI1_1 :+U EU:NC; range -499 to 100.
GGCGAACCAGCCGGGCTGGGTGACCGACAGCCTGGCCAGCCACTGGCCGAGGGCGGTTAG
GAGGCTTAGGGCCGGCGCGAGTGCGTGCGCGTGTGCGTGAGTGTGAGCGCCAGGGTGAGT
GTGGCAGCCTCCCCAACCCCCACCTGTTTGAAATGGTTTTCAAATGCCAAAGCCAGATTG
CCCGGGTTTCAAAAGTTGCAAACAGTTGGAGTAAAACACGTGTGCGGCCCTCCAGCCCCA
AAGGAATCCGCGGAGTCCAGGGCACTGAAAGAAAAGGAGAGAGGATAGGGGTTCAGGAAG
GGTTGGGGGGGAGTTGCCTTCTCCCGGCAGGTCGGTTTTAGGACCCATCGGGAAGCACGT
TGGAATCTCTCCCTTCGGGGAGGAGGGGAGGGGTGGGCCGGCCGGCTGGCGGCCGCGGGG
CGCATGCGCGCGCGTCTCCTGTCGCCGGCCGCTGCGCTCCGCGGCGCGGAATAGAATGAA
CTGTAACAAAACAAGCCGAGCCTTTGTATCTGCTTAAAGGGGCCGCGAGCACTTACCTCC
CGCCCTGCTCCCCGCCGCCCCGCCACCGCGTCTTCAGGGCTCCCGGCAACTGGCTGGAAG
>FP002483 C2orf88_1 :+U EU:NC; range -499 to 100.
GAGGCCTTGGAGGGCAGCGCCCCCTCTCACCAGGGCGGAGCTCAGGAGAGTTCGCAGCCC
AGGGGGCCGAGACCAGGGGCAGGGCCAGCGAAATGCCTCGCTGGCTCTTACTTTCATTGA
CCTCTGCGATGCCTCGCTGGCTTCTGCTTTCATTGACCTTTGCGGGTCTGTTCCCGCTGC
GGCGCCGGCAGCTGCTTGGTAGTTGCGGGGGGCGTGAGGGCGGTGGCCCAGACCAACCGG
CTGGCAGCCCAGCTCCGCTCCGCCCGCCCCTGCCTCGGACCCTGCGCCTGAGGAAGTATC
GAGGCAACCCTCTGCCACCCGAAGTTCGTGGGTCGCTCCCAGAGGGCGCGCCCTGGAGCC
GAGCGCCCTTGGGCGGCCATCTGGAGGCCAGGTGCGGGCCGCGAACCCGCGAGGAGCGCG
CGGCGGGCGCGGCGGCGACGGCAGGAGGAGGGGCCGGGAGCCCGGGCGCCGCCGAAGGAC
GCCCCGTCCTCCACATGCTGCCACTTGGCTGAGCCGGGCGCCGGCGAGAAGGCGGCGCCG
CTGCCCTGGCAGCTGGACTGCACTTTGCCCCCGCCCGGCCTCAGCTGCCGCCCGCCCAGA
>FP014723 TMEM190_1 :+U EU:NC; range -499 to 100.
TTCTCATTGCGGGGGGGACTTTCCCTAACAATGGGGCTCAGTGAGGCCTCTGTGTCTCAC
AGCTCCCCTTCCCCTGGTTGTTAAGGCGAAAAACTCCCTAGCAACGGGGTTTCCTGAACC
TTCGGGCCACCCGAATCCACCTTCTCAGGTATCAGTTTCCTTAGGAAAGAAACTCCCTAG
CAAAGCCTCCCAGTTCCCCACCCCTCAGGGCGCCCCGGGTGATATGGAGACACGCCCCAG
ACTCCCACGCCCTTCCAGACTTCTCTTTCCCACCATAAGTGGCCAAAGAGGCTCTTCTAA
ACCTGAGACGCCCCCACTCTTCCACCAGGTCCCTAAAGAATCAACACCCTAGACCAGGCA
TGGCCAGGCTGGTGTGAAGCCCTTCCACGTCCGTAGCACACCCCTGACTCCCTAGCAACA
GAACTCACAATCCTGGGGCCTGGCGGGCAGGCGGGCGGGGCCGGTTGCTGGGGTGATGTC
CTGTAAGGCCTCTTCCCACAGTGGCCCCAGGGGTCTGGGGAGGTGACATGTTGGGCTGTG
GGATCCCAGCGCTGGGCCTGCTCCTGCTGCTGCAGGGCTCGGCAGGTGAGGGGCTGGTGA
>FP010766 SCFD1_1 :+U EU:NC; range -499 to 100.
GCCAGATCAGAGTAATGCTCCAATGCTTTCCGTTTCTCTGGAGAAAGGAGCAAAGGGAAG
ACTCCTGCTGCACTGAGAAACGAGAGCTAACGTTAAAATGTTGCCTGTGTTTCAGGAGCT
TCATTTACTTCAGTCCTGTGGTCCTTATACTCCTAGAGCATTATCACCCTTTAAGTGCTC
TGTAAGTCACCAAACCAACAGTTCAGTAATTAGGTTCTTAGCACTACACGCTCCTACCCT
AACAGCTCAATTTAATGTTGCTACCATTTGAGAGAGTGTGGCTTGATTCGGTAGGATAAA
AACTCTTAGTATTCGCCTAACATTACGGGCCACTGAATTAACCTGCACCGGGTCTCCCAG
TTCTACCGAGAGTGGAGGTCTTCCTGGAGGAGGTGGGGTCCGGAACTCAGGCACACCCTT
TGGCCCCGCCCTTCCGGGCTTTGCTTCCGGGGCGGTAAGGGCAGCCACGTCATCCCCCCG
CTCCGCTCCCCAGCCGGGCAGTGGCTCGTGGGAGCCAAGATGGCGGCGGCGGCGGCAGCG
ACAGCAGCAGCAGCAGCCAGTATTCGGGAAAGGCAGACAGGTACTGACTTATTCTCTTCT
>FP006160 TNS3_1 :+U EU:NC; range -499 to 100.
GGCTTCTACGGCACCCTAGGCTTTCCGGAGCGGCTGTGCTCCTTTATGTATGCGCGACTC
CCACTAGGCTATGAGCTACAGGAGGGAGGGTAGGTCTTGCTCCCGGAGAGCACCTTAATC
ACAGGCGCTGAATGAAAGAATGAACTGGTTGTGCAGGAACCAGGATCCGAACCCGCCTCC
CCAGGTACTCTAACACCGGCCCGGCGGAACCTGCAAGCCTCCAGACCACTTGGAGCCTGG
GCTGCTCAATGGGTCTGATAATTCCAGGTCCTCTCTGCGGCCAGCGAAGGGAGGTCCCAG
GGCGCACCTCGGCAGGGCGGGGGACCCCGGTGAAGGGCGCCTGGAGGCGCGCTGCATTGT
TAGGGTGATGAGGCCAGGTGACCCGCCAGGCTCGGGGCGCGGGCGCGGGGGCCGGCCGTG
GCGATTGCCCGCGCCGCCTCGAGGGGGCCCTGCCGCGGGCGCCGGCAGCCAGCCAGGAGG
ACGGGCCCGCCCGCGCGCTACTCGGAGCCCAGCCTCGTTGCGGCCATCGCCCTGCCGGAC
CGCGCCTCAGGCTCCCCCAGGTACTGGGGCCGGGGAAGGAGGAAACGCGGCCACGCGCCG
>FP015391 RRP1B_1 :+U EU:NC; range -499 to 100.
CCGCGGGAGGATTGCTTGAGCCCAGGAGTTTGAGACCAGCTTGGGCAACATAGCGAGACA
CCGTCTCTACAAAAAAATAACAAATAGTGGGGCGTGATGGCGCGCGCCTGTAGTCTCAGC
TACTTGGGCGGTCGAGATGGGAGGATCGATCGAGTCTGGGAGGTCGAGGCTGCAGTGAGC
CAGGATCACCGCCAAGATCGCGCCACTGCATTCCAGCCTGGGCGACAGAGGGAGACCCTG
TCTCAAAAACAAACAAAAAATCCTAGACCGTTTACAAACAGCCTTCCGTCTCTTCCTGGT
CAAGTCCTAACCCTGGCTAACCTCGCCGTCTACAGCCTGAATTTTGGCAACCGAAAGGCA
GCGCCGGCGCCACGTGCACACGGGCTGGGCCGCTCCGCCAGCTGCCAGGGCCACTGCCGC
GCTCACTCCCAGAGCGCGCTGCGAGCCGCGGCGCCTTTGTGACGCCATCAGCCCGCGCGC
CGCCGCCGCCGCCTTCTGTGCAGTCGCGGCCCGGGCGGACGGTGGCTGGCTGCTCCGCAG
CGCTCGGCTGGCTGCAGCGGCACCGCGGGTTGCGCGGCCGGGGATGCTCCAGCGGGCGCG
>FP010548 VPS36_1 :+U EU:NC; range -499 to 100.
GTAAATGAGGTATCCGTTACCTCAAGCATTTATCCTTTGTGTTACAATATAATCTTAAAG
GGAAAAAAAGAGCAGCACAGGTAGTACTGACTGCAGCTGTACAGAAACAATGCGTGCCAT
AAATATTCATTTGAAAGAGAGGGGTTATGATTATTTACAATCATTAGCGAATGTAGCAAC
ATTCTGGGCACTGACAAGAAAACTGCCACAAACATGCAGGCATAATGCACAATAAGCAAG
TCCAAGCTGTGGTCGGGGCTCCCTCGCGTCCCTGTAAGCTCTGAATTTAGAATGGGGTGG
ACCGCCTGCTGATCAAGGGTTCTGAAAGGCCGGCGGCTAATGGACCGCCAGGGGGCGCTC
CACGCACGTCTCCACGTCCCCGGGCGCACCTCGCAGCCGCGCCCGCTCGCTGCCAGGCCG
CTCCCTCCGTCCCTCACCCGCCCCGACTCGCTTCCGTCCCGTCCGACGCTAGGGGGCGCC
GCAGGCTGCCTGGCGCGCTGCTCGCGGCCTCGGAGGGCCGGGGCTGGGTGGCAGCGGCCA
TGGACCGCTTCGTTTGGACCAGCGGCCTCCTGGAGATCAACGAGACCCTGGTGATCCAGC
>FP005587 SDHAF4_1 :+U EU:NC; range -499 to 100.
TGTAAGGGTTAAGGGGCAGAGCTCATTGCACTGGATCCTGGCCTGGATGGAGAGCCTTTT
CTTGCTTTGCACCTCATTCAAAAATGTCGCCTTTCATATCATCTGGTTAGTCGGTCAGAA
TGGACGAACTAGGAGCTGACTGAACAAAGATTTAAAACACAAAACAGGGAGAATTAGGTA
AAAGAAGCATTTTACATGAGTGAGAGAGTAAAAGGTGCTCAATCTTTGTAAACTATAAAA
GGGATCTTCCACGGGCCATTTCGGCTCAGACTGACAAGCATGAACGGAACGGAATTATTC
CCTCTTCTAACTGCAGCCACGATTTGGCGTTTTAACACCGGGCTCAAGGTAGCCTGGGTC
TCTCTTGGCCAAAGAGCCCAGGGATGCCTCTAACTCCTTTTCTAAAGCCGGCCACGGAGG
CCCCGCCCTCTGCAGGGAGGCTCCGGATCATGCCCCCTGCTCCTCCCACTACTGCTTTGC
GCCTGCGCGGAGGCTCGGGGAGTCGGCGCCATGACCCCATCGAGGCTTCCCTGGTTGCTT
AGCTGGGTCTCGGCCACGGCGTGGAGAGCGGCAAGTAAGCACCTGGCCTCGGGGCCACGG
>FP014659 ZNF347_1 :+U EU:NC; range -499 to 100.
CTCAGAGATAATTTCCAGACATTTTAGTTAAATTAAATACATTTTAATTGCAGGAATTGC
TGGATCCAATCGCCGTGCCTCGTGGATCCTCCACTAAGATCCCAGTTCCCAGACCGAGAT
CCCCGATTCCCAGATCCCCGTTCCTGAGCTGCAGCAGACTCCCTAGCAGGACTGGGTCCA
ACCCGCCGGCAAACAATTTTAACATAAACCGTTTTCAACTTGGTAAGAGGAAATCATTTT
GGTTTCTATCATAAGTGGTCCACGTAAGTCTATTCTTTCACCTTAAAACTGCTTCAAATT
GGAACGGTGCTCCCGGGGACATAGTGAACACTCCAGCGTTTCTAAACCGGGAAAAATGAG
ACTGCGGGCTAGGCAGGCTGAGGGAAGCGCAGACCCCGCCCCAGCTCCGCCCCAGCGTTT
CGTCCGCAGACCCCGCCTCTCCCCAGGCCCCGCCCCCAGAGTGCCCGGGCTCTTTTCCGC
GCACGCGCAGTTTTCTGCAGTTCCGGAAGCGGATCGTGTTGGGTGCGGGTGACGCCGCCG
AGCGTGAGTGTCCCTCAGTATGGATTAAACTTGCGAACCGCCGTGCCCCGTTTCCGCAGC
>FP013251 MRPS7_1 :+U EU:NC; range -499 to 100.
AAGGGGCGTGATCGCAGGCTGCTCGCGGCGAGGGCGAGACCGGGCGTGGGCTGCCAAGAG
GCGACGCCGTGGAGCCCGGGGAGGGGACGTGGGGGTGAAGACAGGGGCAGCCCAGCGGCT
CGAGGGCAGGCAGAAACGGCCGCGGCTACTCACTGAGCCAGGACTCCAGGCTTTCCCCTT
CCGCCTCCGCCATATTGCAGCCGCCCGGCCCCGCGGCTTCAAAACTCGCGAGAGTCTGCA
CGAGCTGAGACGGGGCGGGGCCTGCATGGGGTCCTGAGAGGAGTGAGTGCCGTCACCGAG
GGCCGCGCCAGACTGCGACGGATACAGGGAGGGCAAGGGTTTCCTTTTGGCGCTCCCCTT
TGGACCCCGGAGTGAAAAACTCTAACGTCCAGATCAGTGGAGAGAAACGCAGATTTAGGA
CCCTGAGGAGTCTTTTTCACCCGTTTCCCGTCACTCGCTCAGGCGCGCCGAGGGCAGTCC
TTGTGGGGTCCTCGTGGCCAGCCAAGATGGCTGCCCCCGCAGTGAAGGTTGCCCGAGGAT
GGTCGGGCCTGGCGTTGGGCGTGCGGCGGGCTGTCTTGCAGCTTCCAGGGTGAGAGGGTG
>FP011833 ALG1_1 :+U EU:NC; range -499 to 100.
CCCTGGAAAATGGGCAGGTAATCTGCTGCTTGAGGTACCGCCCCAAATGCAGCACACCCA
CATTACCAGCACCAGATCCAGAAGCAGAACCCACCAGCCCCTAACTTCTAACAGCGAGGA
CTGGTTTTTATTTACATAGACGGAACTCTACAATTCGTACTCGTCAGCATCTGGCTCCTT
TATCAATGTTAGGATGAAATTTATCCAAATTCTTGTGTCACTATATTTTGAAATTATCTT
TGAATCCTGAAGAGAGTTCTTAGATCCCAATACAGTAACAGCTTTACTTTAGTCGGGGAA
ATACACTGGTGTGTAGGGAATCTGGTGTATGTGCGTGTGTCCTACTACTACTAATTCTTG
GCCCCGAGGGGCTCCTGGGGGTTCCCCGGGCCCCTGTTAGGGAACCGCGTCCACTTCTCG
CCCTCTCGGCCCACTTCGGAGGCTCGGTCTGCGGCTGCGCACAGCGCGAGGAAGCGCGGT
CACGTGACTGCTGCGGGCCAGCCAAGATGGCGGCCTCATGCTTGGTCCTGCTGGCGCTGT
GTCTGCTGCTGCCGCTGCTGCTGCTGGGAGGATGGAAGCGCTGGCGCCGGGGGCGGGCGG
>FP014674 PRPF31_1 :+U EU:NC; range -499 to 100.
CCGCGACCTCCGGAAGCCCCGGGCCTCAGAGCTTCCGACCTCTTCAATCTGTAGGTTAAG
CCGTTCGCAAAACTACTTGTCCCATCAGGCTCAGCAGCCGAGGACGGCGGGACGTGGCCC
TAGGCCTTGTGGGAGTTGTAGTTTCCTGTTTCCGGCTTCGCTTCGGCCCACCCCCACGTC
CACCCCGAATCCCTGCTTAAAGGCCTTGCTTTCTTGTCTAACGCCGCAACCAGTCCTCTG
AGTTGCCAACGTCTTTCTTCTTGTCTCGACGCCCCGTCGTCCGGCCACAGCGATTCTCTG
CTTAGCAGGATCGGTCCACAGCGGGACGTGAGTCCCTTTCCTCCTCGCGGCTTACCGCCT
CTCTCCGCCTAGTGCCAGGTGCTAATAAAGTTGTTGTTTCAAATGCGGCCAGGAACATCG
CGAGCGGGGACCAATCAGAGAGTAGCTTTGCCTCTATAACGGCGCGAGAGTGAGACGTCA
TCGGTGAGCGACTAACGCTAGAAACAGTGGTGCGCGGAGAGGAGAGGTGAGTGTGATGGA
GACCACGGGGAGCGGGAGGCTGGGCTCCTGGGTCTGGGAGAAGAAGTGTGTGAGGAAAAA
>FP008302 PGAM1_1 :+U EU:NC; range -499 to 100.
AGCAAGTAGAATGTACGAGTGAAGACTCGAACACAGGTCCGTGAATCAATCTCTGCGTGG
GGATGGGAGCGGTTCCAGTGATAAGGGCCACTTAATCTGGCCGAGCTGCTCCGGAGCAGC
GCGGCAGCCAGCGAATTGGGGCCGCCCCCACAACCCGCCGCCCGCCGCCCGCCGCCCTCC
GCCCTCCGCCCTCCGCCCTCCGCCCTCCGCCCTCCGCCCTCCGCCCTCCGCCCTCCGCCC
TCCGCCCTCCGCCCTCCGCGTGCTTACGTGCGCTCCGTGACTGCGGCGACCGACGCGGGA
CTGGAGAGGGAGGACGCATGCGCTCTGCCGTGCCGAAGCGCGCCCCCTCCTGTCGGGGGC
CGCAGCGCCAGGATGCAGCGCATGCGCACACCTGGAGGGCGGAGAGCGGTCCAGAGCGAG
TGGAAAGATTTGGGCGAGAACTTGCGCGGGAGCCGGACTGAGCGGTGCGAGCGCGCAGGC
GCGGCCGACGGGGCGGGCTGCTACTCCGGAATCTGCTAATCCCAGTCGGTGCCGCATCCC
CAGCCCGCCGCCATGGCCGCCTACAAACTGGTGCTGATCCGGCACGGCGAGAGCGCATGG
>FP012417 WDR81_1 :+U EU:NC; range -499 to 100.
AGGGCTGGGTGTGGCCGCCCGGACCCCACTTTCACCCTCCATCCCGTTACCGCGGCTCCC
CGCTGCGTGACCGGGTCGCCAGCTCACACCCACCTGGTGCTGGGTGTGGGGGTTGCTGCA
CGAGGGGGAGCAAATCACTGCGTCCGCTCCCCACGGCCGGCGGCGCTGTCTCTTCTCGGC
ACCCAGCACACACCGGCTCCAGGCTCCGATCAGCTGGCGGCGTCGTGACGCACGAGCTGC
GAATGCACGGCCCGGGGCCAATCACCGCCCACTGCTGGGCAACGTGGCCCCGCCCACCCG
GGGGCCGACGGGGCCTCGCCCTGGTCCCGCCTCTCCGGGCGCCCTGGCTCTGATTGGCAA
GGAGGCCACCCTTTTGCCGGGCGGAATTGCACGAAGCCACGCCCACCCACTGAGGAGCCG
GCCAATAGACGGACAGGTGTGGCCCAGCCCTCCGCGTCAGCGACCCGCTTAGAAAAGCGC
TACGTCAAACGAGAGTCCTAAAGAGCAGGCGAAAGCCACGGCGTCTGCGTTTGCAATGCA
TGCTGGTCCGTGTAGTTCTCAGCCTGACACCGTCGTTCCCAGAACCCAGCGCGCTCTGTG
>FP002779 CHL1_1 :+U EU:NC; range -499 to 100.
AAACGTTACGAAACGATGTGGTAACATTATAGACTCTGTATTAGGGCAAAAATTGTGAGA
TAGTAGAAGATCTGTAAATTTAAGCATGCACAATTTGACAGCGGATGGTCGTAGCATATT
TTGTAAATTCAATAGCAAGCCCCACCACGCCCTTAAATGAAGGAAAGCAAGAAGACAATT
TTTAATACGTACATGGCACCACACCCCTCTAAGACGCAGCAATGGGAGAAAAGCAGATTG
GCGACCTGTGTGTGCAACATGAACCGAGTGAAACCATCGGGGAGGGGGTGGGGGGCGTTT
CTTTTAAATGTCGCTTTTGCAGATAAACGAGCAGGGATCCTACCTCTTTTGACCGGAGAT
GTTGAAAAGCACGACCAAAGTTTTTGGCTTGGTCTCTTGCTTTCCACAACGAGATAAAGT
CTGAAGCCTGTAACTCTCCCTGTCCCGCGGGAGCGTGCAAAGGGAGGGAAGATAAGCGGC
GTGGGTGAGGGGTGGCGGCGCAGAACCCAGGAAGGGAGCAGAGGCGAGAGCCAGCCTCCG
GCAGGAGGGCGTAGACCCCGGTGCCAGCCAGAACGGCTCCAGCCTTCCCGCGGCCAGAGA
>FP006812 GNRH1_1 :+U EU:NC; range -499 to 100.
TAAAATTGGAAGCAACTCTGTGATCATCTAGTCCATCTAGTCTACACCCTTCCTTTTACA
AATGAAGAATCCAAGAGCCAGAAGCTCCCAGACATCCTGACTCAATGTCCTATATTTGTT
GTATAGCCTCCTTTGTGGAAGTTATGTATGCATTTGACTTCACTTAATCTAAGACATCTA
TTTTCCTTGAACTCTTGATAGGTCTGCTGGTTTCCTCAAGGGAATCCAATCTAGCTGGAT
TTTAATCTCTTTGAATTGTGTCCTCAGCTATAAAAGTTTTAGCTGAGGTTTTAATGGCTG
CACTTAAGTAAATCTAACAGATATACCAGGGGGTGTTCCAATTACATACACCATTAAAGG
GCTTTATGTGAGGATTTTTAAAAATTACCATTAAAAAAAAAAAAGCATAGTCCATTTGCA
GTATAATTTACCAGCAGGAAAGATTTCAATGTCCTGGAAAAATTCCCTATAAAAAGGAAG
ATAGGAAAACAGAAAAGTCACAGTACTCAACCTACTTCAAGGGAAGATTGGGATCTTTTT
GGCTCTCTGCCTCTAAACAGGTAAAAGGCTTTGTATTATTTCTAGCACGAGTTTTTCTTC
>FP013532 SMAD7_1 :+U EU:NC; range -499 to 100.
TCAAACATCTTGTTATACTTTGTAAACATTTTCTTTTTTTAAACCCCAGTTCCAGCCGGA
CGCCCCCAGACCTCTGAGGTTCGAGGAGGTGGTGGTTTTCATTTGGGGCTTTGCATATTT
GGTTGTTAGGTTTTGCGAGAGCCTTCTTATTTTGCCAGACGTCTCATGCGGGGTGAAGTC
CACTCGGCCCCCTCCCCTGAGTCTTCGTGTGCGCGGAATTCGAGGAGATCCGGTTACTAA
GGATATAGAGGAAAAAAATAAATCGCTTGCTTTTTTTTTTTTAATTGCCTGCTTCTCCCC
ACCCCCAAATTAAGTTGCTTAGCAAGGGGGAAAGAGGCTTTTTCCTTCTTCCAACAGCCC
AGCCGAACGCCTTTCGTTTTTTGCCCCCGCGGACCTTCCATGTAGGAAGCCGAGGCTGGC
GAGCCCGACATTCGGGAGCCACTGCGGGGGGGCCTCTTTTTGGGGAGGCGCCGACGGGGG
CAGGCTCGGCCGTCCCCAGGGAAGCGGCGGCCGGGTTCCTCCGGGGCGCGCCGGGGCCGG
AGAGCCGCGCAGGGCGCGGGCCGCGCGGGGTGGGGCAGCCGGAGCGCAGGCCCCCGATCC
>FP002595 IGFBP5_1 :+U EU:NC; range -499 to 100.
CCACATGGAAACAGACACCAGCATACAGTCAATTGCAGAAGCTTAGGAAGATTTCTTGGG
CACGGTATATCCAGTTGGCTAATAAGAAAATACGTCTCCCTTCAGCCTGTGCCTTGACTA
CTTAAAGGATAGGAGGGAAGGGGAGACGAAGTTACTCTCCTCATTGTGTTCACCCTGCTC
CGAAGAACTCTGTCTTCCACTGGCCCCTCCACCTCCTCCCCATTCTCGGTAGCCCCAGCC
TGTCCCCCTTGCCCCTTTCTTACATTCCGGGGGGAGGAGGGCGCTGTTCAGAGGGGAGGA
GGGCGCTGTTCAGGGAGCGAAGGGGAGCCCCCTTGTGTCTAGAAGGCCTCTCCCCACCCC
CACCCCGTGTGAGTTTGTACTGCAAAGCTCCTTGGCATCCTTGCCTGAGTTGGGTGTTGG
GAAGCTCAAATTGCAGCTACAAACTGGCTGGCAGCCAGGGGCCGGCTATTTAAAAGCGCC
TGCTCTCCCGGAGCCCCGTAGTCTCTTTGGAAACTTCTGCAGGGGAAAAGAGCTAGGAAA
GAGCTGCAAAGCAGTGTGGGCTTTTTCCCTTTTTTGCTCCTTTTCATTACCCCTCCTCCG
>FP014248 ZNF540_1 :+U EU:NC; range -499 to 100.
CGTCCAGGGCGGAGGAACACTACTAGTAACACCCGCCTCCTTCTAGCCTCCCTATCCCAA
AGTTATGGTGCCGATTTTGTCCGCGGCAGGGGCTCCAGGGGCACACTCATAAATTCGGTG
CGGAGGAACACAACTAGCAGCACCACACCCCCGCCACTGCCAGAACCAAAGTGACGGTGC
CGACACCCCTCCGCAAGCGCAAGGCCGACTTCCATAAGTAATTAGCCAGAGCACCGTCCC
GTTCCTGTCAGCACCGAGCCCCAGCCAGGACACCGGTATTCCCAGCACCATACAAGAACT
ACTTTTTCGATGAAGCAACCCAAAAGCTGCGAGCGGTTCCCGGTGAGGCCGCCCACTCAC
CTGGCCGGCGCAGACAAGCTCCGTGCGTCAAGACATAACAGCGTAAGTGTACGACGTTGC
GCAGCGACGCGGGGGCCTTCGGGAAATGTAGTCTACAACTGGAAACCGGCCGGATCGTGT
CTGCGCAGGCCCAGCAGCTAAGATCGGGTCCGGCGCTCCAGAACAGAACGATCCCTGAGG
CTCCCTTGCTCGAACTGTGGGACTTACCCTACTATGGTCCGAGCCTACCCTATTTCATTA
>FP014167 ZNF302_1 :+U EU:NC; range -499 to 100.
AGACCTGAAGGTGAACAGCATAGCGGCAGGGTTTGGGATGAGAGGAGCCCCTTTGCTAGC
AACGGCGAGCACTTGCGCGGTACCAGCAAGGGCTGCCCATGTCTCGGAGGGAAACGTTTG
TGTGAGCGCAGGAATGACCCGGAAGACCTTGGCACGGCTGCAGTTTTCTGGGAAATGTAA
TTTCTTGGTCCGGGCGCCATGGCCCTTATAAGTAGAGGGTGTCCCTTGGTTTCGAGTTGT
ATCGTTCACCAGAGGACGACTGTGTGCCCCAGGACAATTTGCGCATGGTCCTAGCTGGCC
GGCTCTAGGTCGACGGCCCCAGGCGGTTAAGCTACTTACAAAGCCGTGACCGGTTTGCCC
GCGGCGCACCAGGTCCGCGCAGCCGCAGAGACCCTTGGGAAGTGTGGTCTTCGGGTGCCG
GCGGTTCGCGGCTTCCGGGACATTTGTACCGCAGGGGGAGGATTCTGGGAAATGTGGTTC
GCCGTGGGCGGTGCACTGGGTCAGTCCCGCGATAGCTTCAGGCCTGGCGGCGGCTTCCAA
GCTAAGGAACGGTTTGGGGCAGTGTCGTTCCCGGAGGTCGGCCGCCGTTACCCGCTCACC
>FP004603 CMYA5_1 :+U EU:NC; range -499 to 100.
GAGCTGCTGGAGCTCTTCGGAGTCTCAGTTTCCTCATCTGGGAAACCAGCACTACAGTAA
AACCTTCTACAGGTACCACCACAGAATCGAGGTAATGAAAGCGAGACCCTTAGCAGAGTG
CCTGGTAGTTAAGTGCCCAGCTCAGGGTATTGTTTGGGATAAAGGGTCCAGAAAGTAGCT
CAGCTCAAAACCGAAAAGACTCACTCTGGAGGAAATAAGAGACGGGGCTAGGTTGCCTTT
CCTCCTTTGAACCCCCTGGTGCAGCCGGAGCCCGCGCCCCTTAAAGTGATCTCCAGTTGT
CCGAAAGGCCCGCCAGGGATCTGGCGAAACGGGGGCGGGGGAGGGCTCAGGGAAGAGGAG
AAGCTGAGCCCGGGCCCCAGAAGCTCGGTGGCGAAACTTTGACGCCTTCTATTTAAAGTC
GCGGGGCTCGCCCGCCCCCGGCGCCGGGAACCCGAGCCGCCCCCGCAGGGGCAGGGCTGG
GGAGGGCAGGGGCCAGAGCAGTCGGAGGGAGAACACCAGGCGCGGCGCGGGCGGCTCCGG
CTCCGGCCCCGGCCCAGGCCCGGGAGAGGCGATGGCGAGCCGCGATAGCAACCACGCTGG
>FP007394 CREB3_1 :+U EU:NC; range -499 to 100.
CCTGCGCCCCGCTGCCACCCGACTCCTCACGCTCCCCAAAGCCTATCCCAGACATAGGAC
TGCTCCCAGGAAAGGCCTGTCTTCCCCAAGACGGCCTACTTCACGCCGAGCTCAAGCCGA
GATGCGCTGGACGCTGACCTCTCCAACTAATAGGACCCGAACCGGACACGCAAGAGAGGC
AGGGCCCGCCCGCCCCGGGGCCAGGCCCCGCGGCCCCACCCTAAGGCCCCCGCCCGGCCC
GGTCTGGCCTACCTGCGCTGCCTGGCTCTGCGCCCCGCCCGCCGGCCCGCCGCCCCGCCG
CTTCTCGGGTCGCCCTCGGGCTCCGGCCTCGCCCTCCCTTCGACACTCTCTCGGCCACTT
CCGTCCTGGGAACGTCCCCCACCCGCGGGCGGCGCCCTGGGCCCGCGCTCTATGGTCGCG
GGGGGCAGGCAGGAAGCTGCTCTGGCCCCGTTCTCGATGCTCGGGAGCCGCCAAAGCCCG
GCAGCCCCTCCCTGGCAGGAAGCGAGGGTGCGGCGCAATCCGGAGAGGACGCCAGGACGA
CGCCCGAGTTCCCTTTCAGGCTAGAACTCTTCCTTTTTCTAGCTTGGGGTAGAAGGCGGA
>FP016400 PNCK_1 :+U EU:NC; range -499 to 100.
AAGGAATGCTCTGGCTGCTGGGTAGAGAAGAAAGCGAGGGTGAGGGATTAATGGTGGAGC
CAGAGGGAGCCCAGTGAGTGCCGGGAGCCCAGGGTGGCAGAGCTGTGGTGCAGGGTTGCA
GGGTCCTGGAGCTAGGCATGGAGGCTGCTTTCGGGCAAGTGGCCGGGTCAGCCTGTCCTC
GGAGAGGCGGTGAAGGCAGAGACTGGAAGGCAGAGAGCCTTGCCGACCTGTGGCCGAAGA
GCTCTCCGGGAGACAGCCACCGGTGGTGCAAAGGCCCTGGGGCCGGCCCAGCCGGGCCGC
AGCTCCGGGAGGCGGCGCGAGCGAGCAGTGGGCTGGGCGGTGGCGGCCGGCACCCGAGCC
GGATCCCGGCGATTGCCTTACAAGGTGCCCTGCGGCGCCGCGGCCGCGCTGGGCCACTGC
GTGCTTGGGCGGCTGGCGGGGGCGTGCGCGGAGGGGGCGGGGCCGGCGGGGCGCGGGCGG
GGGGCTTGGCGCTGCGGCCACTGCGCGGCACGACGCTGCGGCACCCGCTCCAGGTCTGCA
CCTGCTCCGGGGCGCGGGGACGCGCGGGGCGGGGGCGCACCGGATCCGGCCCGCGGCCGC
>FP009224 CREBZF_1 :+U EU:NC; range -499 to 100.
GTACATAGTGATATTTCTATACATATGGAATGTAGTGATCAGGTTAGGGTAACTAGCATA
TCCATTATCCAACTGAGGACATCTAGTATGGCCCAGGTATTAAATAGTATTAGTAAACGA
TTGTTAATTTTCTGAAGACTTGGTAATAGTATTATGATTATGAAAAAAAAGTCCTTATTT
TTAGAGATGCACACTGAAGTACGCAGGGGTGTGGTGTCTCATCTGCAACTTTAGGATGAT
TCAGCAAAAAAAAAATTTACAAGCATTTATGTAAAGATAAAGCAAATATAGCAAAATGTT
GTGTTGAACTGTTGAGTCTGGGTATTGGGTGGTATTGAATTAGGGTGGATAAATCTAGAG
ACTTGTTATTTTTGCCGCTGTTATTATGACATCACTAGAAAGCTGGAATTATTCCCACTC
TAAAGCACCCTGAAATCTCGCGACACTACGGCCTGGTGGCGCGCGAAACGCGGTGGGCGG
GACTGGGGCGAAAACCACTGACTTCCGGCTACGCCGTTGTCTGGGTGGCGCGGTCGAGTC
ATCGCAGGGCCTCACCGCTTCGTTCTCCCGTCCCTCCCCGCGCCTTGGCGCGGGGGGTCG
>FP003335 SLC15A2_1 :+U EU:NC; range -499 to 100.
AGCCTCCTGAGTAGCTGGGATTATAGGCGCCCGCCACCACACCCAGCTAATTTTTTTTTT
GTATTTTTAGTAGAGACGGGGTTTCACCATGTGGGCCAGGCTGCTGACCTAAAACGATCC
GCCTGCCTGGGCCTTCCAAAGTGCTAGGATTATATGCGTGAACCACCGCGCCTGACCATG
GAATCAGTTTTTCAATCTGTGCTCGAGGTGTTGTGTTCTTAACTATCTTCTACTCCTTTG
CAAAGATAATCTTTCTTAAACATAGACTTTCTAATCAGTTCTCTAGCATTGTTTCATTCT
GTCTTTGGCATGTTTTCACTTTGCTGTGCTGTACTTTTACACATTCTTTTTAACTATAGC
TTCCTGCTTTGCTCTGGATCAGGAAGCTATTGAAGCTGACACCCACAGAGTTAAACTGAG
TTGCTGAAGCCACCAGCTCCCCCTCCCAGTCCTTCTTTTCAGAGTAGGCTGGCAGCTGTC
CTAACTGCCTACTAAAGCCAAATGCTTGAGGAGAGAGAGAGAGTAAGGAGCCAGCCATGA
ATCCTTTCCAGAAAAATGAGTCCAAGGAAACTCTTTTTTCACCTGTCTCCATTGAAGAGG
>FP012648 MYO15A_1 :+U EU:NC; range -499 to 100.
ACTTCCTGCAGCTGCCAACGGAGCCAGGCCGCGGCCGAGCAGCCGCCGTGGCCGCTGCTG
TGGCCTCTGCAGCCGCTGCACAGGAGGTGGGCCGCAGGAGAGAGGTGAGACCAGTGTGGG
TGGGGTGGGGCGGGGTAGACCAGGGGGAAGGGGCCGCTGCAGAAGGGGTGAGGCGAGTGG
GGATAAGGTGGGCCAAGGGCCTGGCCAGGCTCTTGGGGCGTGGCTGATCTTGGACTAGTG
TGAGGGTGAACCAGGTAGAGTGAGCCGCAGGTGAGACCCGGGAGATGGGACCAGAGATGG
TTGGAGGTGTGGCCAAATGGGGTAGGGAAGGATGAAGATCAGCTGGTTGTAATCAGGACA
ATGGGGTCAGACCAGCCGGGGCCCGCCAGTTGGTGAAGTCTACTGGGTTTGGGGCGGTGC
CAGGTGAGTGGGCGGCTTGTGGAGCTAGCGAGGGGCGGGGTCAGCTGTGACGTGGCAGTT
GCGGAAGTCAACCCCGGGCAAGGGCGTGGCCAAGTGGGGCAGGGAGCCAGGTTAGCACAG
CAAGTAAAAGGCGTGGGCGGGCTGAAGGGGTAAGAACAACGGGATGCGGGTGGGTCCACA
>FP005921 RNASET2_1 :+U EU:NC; range -499 to 100.
GCCTGGGCGGCCAAGCACCATCTGCAGTCAGGAGCTCCCGGGCAGCTTGCAGGGCGCAGT
TTTTGAAAGCGGGTGCTGCGTGCGGACCGCGGGCCTGCAGGGTGCGCGGGTCGGGCTGGG
GGCTGTCCCTGGAGAGTAGAGTGGCCCTGGGGCCCGCACGCCCACTTGCTGGCGGGGGAT
GGCGCAGACACGGGCGGTCCCCCCGAGGGCGGTCCTCACGGGTGGTCTAGGTTAGCTCGG
ACCCGGGAGTGTGGGAGTGGCGCAGAGCTGCGGGAAAAGGCGCGGGGCGCCTGCGTGGCG
AAGGAACACAGCCGCCTGACACGCCCTCAAGGCCCGCGGAGCTGCTCCTGCCTCGGCCTC
TCTGAGCCAACCACGGGGCGGGGCGTGAACGCCGGGCGGGGACGTGCCGTTCTGGGGGGC
GTGTCCACCGGCGGGGGCGTGCCGTCCTGGGGGCGTGGCTCTCTGCTCCGGTGCAGGCCC
GCAGGGCGCCCTGGGCTGGGAGCAACGCGACTGACCGTGGTCGTGGGCGGACGGCGGCTG
CAGCGTGGAGGAGCTGGGGTCGCTGTGGGTCGCGAAGCAGAGCCCGGGACGTGCGCGCTT
>FP014314 SHKBP1_1 :+U EU:NC; range -499 to 100.
GGGGCCCGGGGGTGTGGGGCGGTGTGGCGGGCGCACACTGTATGTACCTATAATAAACCC
TTTGGCTTTGACGGTCTATGGTCCTTTGTTTGGGTTTTCTGGGCTGCGCCCGGGAGGATT
GAAAGGAGGGCTGTGGTGGCTGTAGGGGTGGGTGCGGGGTGGGGAGAGGGGCACGGGGGT
ACCGTGGCTGCGGAGAACATCCAGATGTACCCTTTTATGTGGACTTAATTTCGGGGTCTA
AACACACGCCCCTTGACGAGAACCTAGAGGGATGGAGAATATTTCGTTATGCTTCGTAAT
AAACTTCCCCAAAGGAGACTCCGGGTCCGCCCCGTCAAGTTCAGGAAAGGCGGACCCCTT
TAAGGAGGCGGAAAAGTTAACCGCGATGGGCAGGCGCTCTGTCCAATCGCTAGTGACTCC
TGGAGTCTCTGGCCCAATGAGCAGCCTATGGAGGCGGGGTCCGGGTGCACACCCGGAAGT
GGGTGCGGGCCAGCCGGCTCGCCCGGGGGCCATGGCAGCAGCGGCTACTGCAGCCGAGGG
GGTCCCCAGTCGGGGGCCTCCCGGGGAAGTCATTCATCTGAATGTGGGAGGCAAGAGGTG
>FP012347 EMC8_1 :+U EU:NC; range -499 to 100.
GCAGCCTGAGCCCTCGGCCAGCGGGCGCTCCAAGGTCAGTGCCCGAGGCCGGTCCGCAGC
CGCTGCGAGACCGGGTAAGATGGACCGGGCACTTCGGGGCGGCCCCCCGAGCCTGGAGCC
ACCGAGCCCGGAGTCCCCACGGGCCGGCCTCAATGTCACCTGGCTCCGAGGCCCATTCGG
TGCTTCCTGCTGAAGCCGAGCGGCCAGGCTGCGGACGTGCAGACTTGATGGCTCCCGGCC
CCCCGACCCGGCCCGGCCTGGCGGCGCCGCACCGGCCACCTCCTGTCTCACCTGCCGCCA
CTGCCCGCCGCGACCGCCCTCTACACCCGGTGTCCCGCGACCGGAAGAGAGCAAGGCCGC
GCCGCGGAGCACCACGGGATCGAGGAAGACTCCGCCCGCACCCGGCCGCACGGAGGTCAC
CGTGGAGCGGAAAAGGGTAGCGCTGCGAACGTCGTAAAATGCCGGGCCGGGCTGCTTTCC
GGCAGGCGTTGGAGAGGCTGCTTTCCGGCGGCGCCGGGCGAGAAGCGCGACTGGAGTCTG
GGGCTGCGGCTTCCCAGAGGCGCGAGTCGCTTTTCCAGGAGCCGAGGCCCAAACGGGGCC
>FP005377 UQCC2_1 :+U EU:NC; range -499 to 100.
GGGAACAGAAGGGATACTAACAGGGACTGGGCAGAGAAGAACAAGAACTAGGAAGCACTA
AAGAAGGAATTGAGGCCGAGTACCAAGGGATAGTGACAGGTACGGGGGCACCCACGAACA
ACGTTCAAACATATTTTCATCCAGTAACCTGTATTTACATGCAAATATATTGGTTTATGC
AAAACAGCGGAGGCCTCGGGGGAGGGTTTTTTAGTCTCAAGCTTGTGCAGTCATTGAAAA
AGAGACGCAAAGCTGTCTCTGGGGTACTCCACGTCCGCCTTGCCCCTGGGAGCTGGGCCG
GTTCCAGGAGGACGAAGACTGAATTAGCTCGGCTTGCAGAGAAAGGCGAGCAGCGCCCCT
ACACGGAGAGTAGCGGTGCGCCTACAAAGTCGCGCATGCCCACTCCGGCCTCCCGCTCCA
CTCCTAAGGCAGGCGGCGAGGCTTAGTGCGCAAGCGCCATTCGTCGGCGCCGACTCCTCC
CGCTAAGGCGGGAACACGCGGGGCCCAAGATGGCGGCCAGCCGGTACCGGCGTTTTCTTA
AGCTCTGTGAGGAATGGCCAGTGGACGAGACCAAACGGGGCCGGGACTTGGGCGCTTACC
>FP014510 SPHK2_1 :+U EU:NC; range -499 to 100.
TAGGTCCCCAGTATCGGGAATTGCTCCCTCCGGGCAGCCGCAGACCCCCTGCCGCCCTCC
AGCGTGCCCCTAGCCCAAAACCACGGCGGATGGCAGCGGATTATCCAGCCCCGAACGCCG
CAAAGCGAGCTCACCATGATGGCGCCTCCTGCTCGGCCAGGTCCGGAAAGAGAGAACGGG
CTGGGGTGGGCGGGGAAAGCCTCAAGCGAGTGGCGCCGCCGTGACGTCACATGGGTGCGA
CGCGGCGCTCTACCACGATCCGGACTTCTCTGTGGTGAGTTGGACGACTGACTAGCCGGG
CGATAACGGCAGAGAGCATAGAGCGCAGGAACAAGCGCAACGTCCAAGAGGGAAGGGCCA
GCACGTCGGGGGCCTCTCTGGCCCTACCCAGGCCGTGTTCTCGATAGCTTTCCGGAAGAA
AGGGATCTGGGAGCGAGATGCGTGTAGCTAGCACGATGCGTCGCGCGGTGACGCTCTGGC
CCGACGCCGACGGCCTCTCAGTGGCTCCCGGAGGACCCGGCGGGCCCAGTGTTGGAGGTG
AGGAGGCGGGGCTGGCAGGGCTAGTCGGGGCATCTGGAAATTTCCGACCCCACGCTTCGG
>FP013981 PTGER1_1 :+U EU:NC; range -499 to 100.
CTGGTCTACCCGAGGCCCTGCCCACCAGCACCCACCCCGACATCCACGAAGGCTTTGGCA
GGGCAGGGGGGGCATTGCTGGCCCCACAGAATTGGAGTTAGCCTCTCTAGCTCCAAAGCC
CCAGGGAGGGGGGCAGTGGCACCCCCTGCAGCTGCCCCAGCCCGCCCCAGACGACGCTCA
CATTTTCCAGTGTTTAGATTTTATCCGCTTTATTAATGAGGCAAGAGGCCCGATCCTGGG
GGGGAAGGGGGCTGCTCCCGCCCTGCTGGGAGGAGGGGGTCACATGGGGCCAGACCAACT
CCAGGGAGCCTCACTCCTCGTGGAGGGAGCCGCTGGGGCCCAGAGTGGCCCCCGCCCATT
GCCAGGAGCAGAGAGGGGGGTCTCTGCCACTCCAGGCCCCCAGCGGGCGTGCGCGGGGTG
GAGCGGCCCCTGGAGGCCAGCAAGGGCGGCGGGAGGAGCTGAGGAGCCGCCCCAGGAAGA
GGGAGGGAGGAAGCGGCTTGCCGGAGAGCCAGGGCGCAGTGGGCGGCAGGGCTGAGCGGC
CGGTGATGGGGACCCCACATCCCAGGCAGTGCCGGGTAAGGGGGTTGCACATGAGGGTCC
>FP014650 ZNF701_1 :+U EU:NC; range -499 to 100.
CATTCCTGCTATGTTTAAGCAGTAGGTGGTGACTTCACTCCTCCCTGGCCTGAACACTCC
GTCGCGCATCCCAGGCGGAGGCCCTAGGGAAGTCTCTGAAGCTGAGCACAGGGTGGACTC
TCCCTCCTGAGTGAATGGAGAATAGAAAGGGAGAGGATTTCTGTTCTGTTCTGTGGGCCG
TCAGCATGAAATTGTACGTTCCGCCCAGGCAGGGCTTTGCATTTTACATTCTTGTTTGCA
TCCCCGTTCCAGACAATTCCAGGGCTTTCGAATCGTGCTTCAGCCTTCCTGACCGCTCTC
GCCTCCAAAGCCCGAAAAATAGAGTCGCTGGGAGCGAGGCTGAGAGACGCACAGGTCCCG
CCCCGGCCCCGCCCTCTGCCGGTTCTAAAGGGCAAGGTCTCTCCGCCTGGGGCCCCGCCT
CTACCTCGATCAGGCCCCGCCCACCTTCTCGTTGGCTCCACCCAGGCCTGGCTTTAGTCC
TGTGCGCACACATCCGCGCAGACCAGGAAGCGGATCCCGTGGAGTGAAGGTCGCACCGCG
GCGGTGAGTTTTGCTCTGTGTTGTATTAAGTCTGCACTCCCCATATCCCCGGCACTTCCG
>FP015916 NR0B1_1 :+U EU:NC; range -499 to 100.
CCGAGTTCCCATATGATGCTTGTCTATGTTCTGTATTTTTCAAGGTCTCAGAAAATGAGA
CCTCCCTATCCATATACAAATATAAGTCACACAAACTGTGATAATTTAATGAAAGTTTAC
AAAGAGCATAGAAGTAGATGTTTCCTCTTTTCCCCTGCCCTCCCAATAAAGGGAACAAAT
TAGATGCGAGGGTTCAATGGAAAGAGTTGCAACAGCATCCAGGCGCTCGCTCTCCTCCGG
TCTTCCTGAGACAGGGAAAGGGGTAATGAGAGGAAGGAGGAAAGTGTCCAGGAGCTCCCA
CGCTGCTGTTCTTCCATTTCCAGCTTTTAAAGAGCACCCGCCCCTTCGAACCACCGAGGT
CATGGGCGAACACACCGGAGCGCAGCACCGCGCCCCCCCGCACACACCGCCCGCCTCCGC
GCCCTTGCCCAGACCGAGGCGGCCGACGCGCCTGCGTGCGCGCTAGGTATAAATAGGTCC
CAGGAGGCAGCCACTGGGCAGAACTGGGCTACGGGCGCCGCGGGCCATGGCGGGCGAGAA
CCACCAGTGGCAGGGCAGCATCCTCTACAACATGCTTATGAGCGCGAAGCAAACGCGCGC
>FP006308 TFPI2_1 :+U EU:NC; range -499 to 100.
TATATTATAAGCCTGTATTAAATGTAAATTAGAACTCGATTGAAATCTGTGTGTATAAAT
ATAAATATACACTTATTTACATTTCTAATCTAATCTGAAGGTCCATTGCAACGAATCCCG
CTCCGCTCTGACCCAAGAACTCCGCACTTTCTCTCCACCAGCCTTTCAAATACCTGAACT
TCATGCCTTCAAGAGGTGGATTCCGGCTTCTTTACAGCGCAATCACTAGCAGGTCATTTC
CGTCTAGCTTGCAGATTTCCCATTACTGACACAAACGCTCCCTCAGGGCGTCCCCGTCTG
GACTACAGGAGAAAGTTTGGGAGGCAGGTTCAACTTTTCAACTTGGCGGGGAATTCCTCT
CCCTCTTACACAGTTTGCAGCGCGGGGGCGGCGGGGTGACAGTCCCCGTGCATGAATCAG
CCACCCCTCAGGCTCCGCCCCGGCGGGGGTCGGCCGGACGCTCGCCCCGCATAAAGCGGG
CACCCGGGCCGCCTGGAGCAGAAAGCCGCGCACCTCCTCCCGCCAGGCGCTTTCTCGGAC
GCCTTGCCCAGCGGGCCGCCCGACCCCCTGCACCATGGACCCCGCTCGCCCCCTGGGGCT
>FP007461 CARNMT1_1 :+U EU:NC; range -499 to 100.
ACTCCAGCCTGGGCGACAGAGTGGGGAAAAAAAAAAAAGTGAAAAGATGATGGCGCCCAC
TTCCGACCCCCTTAAGTAATTAAAAATAGGAATTCATTTAGGAAGTGAATTAAAACTTAA
ATTAGGGTGGATACAAGACGTTCCTTCTAGACTTTCTGAAATAAAAATTCCGAATAAAAT
CATCAAAGCCGAACTTTTCCTTTTTGCCTTTCCCTTCTTTGCTAGTGCCTGGGACCGCGT
TCAGCCTCCAGCTCAACAATCCGGCACTCGCCGGCTTTTAAGTCCCACCCACGCGGCCGC
GCACAGGTAACGGCAGTGCCAGTCCCACCCCACCTACGAGCTCCTCCTCCGCCTCCCACC
AAGGGGCCTTGGCCCCGCCCTTGGAAGCGTGGTTGTGACGTCAGCGCGCTGTCTCCGAAG
CCCGGCAGCAAATGAGCGCAGACCGCACGGGCCCTCCGCGTACCAAGGCACACGCATGCG
CATTGGTTCTGGGAGCCCTGAAGACCTGGCGGAGCCCAGCGCGGATGGAGGCCTGAGGGT
GGCGGGGGCGGAGCGCGCCGCGAGCTGGGGGCATGTCCGCGGCGGGCGCCGTCTAGAGGA
>FP008975 STIP1_1 :+U EU:NC; range -499 to 100.
TATATCAGGGGCGGGGCGAAACCCGGCCTTTTGAAGGGCAGCGATTTAAACCAATCAGCG
CAAAGAGTTGGCAACCCTCCGCCCAATTGGAATCGCTCTCATTCTGAAGGCGGTTCCGAC
ATGGAGTCCGGCAGCCCAATGGGAGAGGTGGAAATTTCCAGAACGATCAGAACCAATGGG
CGCGGCCAGCGCGGCTACGATTGGCAGTGCAAAAGACCAATCCGTGTCGCAGAAGTTCGC
TCCTCCCTCCATTCGTGGAGCCTGAGATGGGTGGGTTTATAGAGGAGCGCCCAATCCTGA
GGTGCGGGGGAGGCAGGGTTGAGGGAATTACTCCCCGCTGTCCAATGAGAAGGAAGTGGA
GATGATGGGCTGGACCTCAAGCCAATAGTAGAGCAGCACAGACATTCCCCCTAGAAGAAC
TCGACCAGTGAGCAGGCGAGGAAGGGGCGGGAGCCGGGGTCCCGGTAGCTTCTAGTAGGT
TCCAGAAGGCGGCGCGTGCGGTTGGGAACGCGGAGCGGACGGATTCGATTCAACGGGGTT
CCGGACCGCGCTGCGCTATGGAGCAGGTGAAGGGGGAGGGGCGGGCTGAGGCCCCGAGCC
>FP016084 KIF4A_1 :+U EU:NC; range -499 to 100.
TTTCACAATCCTGCAAAACAGATGTTACCGTCTCAAACCTGGAGAAGAGGAAATCAGGGT
CGAGTCTAAAAAGATCTACTTTCGAAGCCCAAGGGAGTGTTAACTATCCGCAGGGACTCG
GGGCAAGGCACCGCCCCACATTTCCTAGATGTGATTAGTAATGGTAGGGTCCTTAGATCG
ACCCTTCCTTCACCTGACCAGCCACCTCCCACGTCCCCGCCCCACATTCTGCCTGAGACC
CGCACTCTCAGCCGCATAAACGCCGCACCACCTCACCAGTGGGCAGTCCACAGCGACCTC
AGACTCCGCTCACTGACAATTCAGTCTGGGAACCGGAAGCGGATGCTCCGCAGGGTCGAA
AAGAGGCCGGGCCAGGGTGCAACGAGCTGACCCTCCCCTTCCCACCGCGCCGGCCTGCGC
GCGCCGACGTGCGCGCTCCGCCCTCGGGCAGTCCGCACTGCAATTGGTTGGCGTCTCCGG
GACGGATTTGAAACTTGGCGGTTAAAGCTCCGGCTGGGACAGGGCGGCGGGAGGCCCAGG
GAGAACGGGGAAGGGACATTTAGTTTGGTGAGTTACGGGGGCACACCTTAGCTCAGAACC
>FP007536 ERCC6L2_1 :+U EU:NC; range -499 to 100.
TGTTGGCTTTGTATTTAAAGTATTTATGACTCACTATAAAGTGTAGGATCCAAGAAAACG
CGCTAGTTTCACTTGGCCCCCGTGGCTGTCCCGGGGAGCTCTCCAAGGAAGGACTGGTTC
CTGAAGTTCCTGGGGTGCTGCACCACCACGGAAGAACCAAGCTCCACAGAGAAGCCAGAA
GCCGCGACCGCGGGGACGCTCTCTGCCAGGCCTCCACCGCCTCAGCGGCCCTTTACAGCC
ACCGCATTCTCCATGCCCCCAGTTATTTCTAGCTTCGCACAGCGCCCGGCCCACCGAGCG
ACCTCAAACCTCGCGACACTCGCAACTCCCGAGGCCCTTCCTGCTACTGGCCTCAGAGGG
AAGAGACATCGGGAAGATTGCTCCGCCCACAGAAAGGAAGATTTCGTTCTCGCGAGATCC
CAATGACAATTCGGGAGCCCGTTCTCGCGGGATTTTCCAAGACCGGGTTGGAATTTGCGG
GGGTTAGGAGACGGAAGTCAGAGCCTAGGAAGATTTGGGGGTCGCCTTGCCGGCCTCCTG
TCCTCCTCCGGCGGCGGCGGAGCCCGAGAGAACTAGGTGAACACCGCTTTGCCAGCCTCA
>FP015115 SPINT3_1 :+U EU:NC; range -499 to 100.
TGGTGCAGTGTGGGTACTTGATGAATGTTTGTTGAATGAATGAGTGATACGAGGGCACTG
AAGCAGACAGACCGGGGTCTCAGTCTTGTCTCTGAAACTTGCTGTCCATGTAACAATGGT
CAAAGTAGCATAACCTCCTCTCATCTACAAAATGGGAGTGTTAGTGTTGTGGGATTCCCG
TGTAGACTTAAGGGAAGCAATGTGTGAAAACTATTTTGCATGGTGCCTGGAAAAGGAAAG
GTACTCAAAAATGGCTGCTGTCTTTTTATTATTGTGAAAAAGGCTTCCACCCTGAAGTGG
TACTAAAGTAGCCTGGGTGGCCAGATCAGATAAGGCCAGGAGGAGAGAGGTGAAGCTGTG
CTTTGGCTGAACACTCTGTTCCTGAGGCAGCCCAGCCCCATGAAAAGCCTGAGTTAAAGG
TGAATGAGCTGGATGTGGGGCCAGGCTCCTCCCCTTGGTCCCTTTTCTCCCTAAAATGGC
AACCCCAGGCTGAGCCACTGGCTGAGTGGCACCATGCAGCTTCAGGCCTCTCTCTCGTTT
CTCCTGATTCTCACTCTCTGCCTAGAGCTTCGATCAGAACTAGCACGAGGTTGGTATGAA
>FP006098 FKBP9_1 :+U EU:NC; range -499 to 100.
GGCGTGAGCCACGGCGCCCGGCCTTCCTTTTCCTTTAAGCAGTATTAAAAAAAAAAAAAA
AAAGTCCTGAAGGATGGTTTCGGTCTCTTTCAAGGTAGACCATACCCTTGTAACTAAGCT
TAAAAAATTAAAATCTAATTTTCCCTCCCTCTCCAAAGCAGCAAGGGAAAATTGGATCCA
CGGCCACGTAGGAGCCCCTCACGGCACCAAACCCGGTGTCTCCAGGGACGGGCGGAGACC
AGCGGGTGGGCTTGGGCAGTACGCGCTTTTCTCTTCCGACTTTGGGCCAAAGCCTTGTCC
GGAGATCACAGTGTCTCGCTCGGGGACACGCCCTCTCTAGGCCCAGACTTGGTCCCCACT
GGAGTTCCCAGCCCCCCTCCCCGCTGCGGCACGCACATTCCCAATGCCGGGCGGGGCAGG
GCGCAGCAGGCCCGCCCTCGGCGCGCGGCCAGGCTGGGCTCCTCCCCTGGAGCTGCGGCC
GGGAGGGCGGGCGGCCGGGGAGACGGGGTGGCGGCTGCAGCCCGGGTAGGGCCAGGAGAC
CCGGTCCACGTTTGCAAACGCAGCCGAACGCCCAGGCCGACCCGTGCCGCCCGAGCGCCG
>FP006357 TRIM4_1 :+U EU:NC; range -499 to 100.
GCATCTCAGAATCCAAATCATCCCCACGTTAGCCAAACTCCAGGCCTACCAACACAGATC
CTTCAAGTCTTCCTGGCCTTCCAGGCCCCTAGGCTGCAGCTCGCCCAGAACTCCTGGGAC
TCTAAAACTTAAATCGGTCTAACCAGCAGGCGAACACAGACCTGAACCCTCAAACTTGGA
AAGAAAGATCATAGGCACCTCCCCGGTTGGCTCCCCCAGGGACCACAACGTCCGGCTCTA
ACGCCTTGCCCAAGTCCTCTGTAGCTTTCCACAGGCATTTCTGGGTCTCTATAGCTGTTT
GGAGGAGCCACTCACCGGTCCCGTCCTGCCCCGCGCCTAGGCCTGAACCAACCCCCTCGC
GGTTCCGGCGCGGATACCCAGCAGCTTCCGGTCTTGCGCGCTCAGGCCGGGCAACGTCCG
TGCGTTCTTTTTGGGTCCTGAACCCCGGAAGAGAAACTGCGTTGTACCCTTTTACGTGAG
GCGGTGACGGCGGTTCGGAAGTCGTCTGGCCTCCCCGCGGCCGCTCGCAGCTTGCTGGCC
TCTCCCGCGCCTCACGTCGGACTCCGTCTCCGCGGCAGGGAAGCAGCATGGAAGCTGAGG
>FP015026 GDF5_1 :+U EU:NC; range -499 to 100.
TTTGAGCTCATTCTTCAGCATCTCTCCTCGGGAAAGTGGGGTGGGCTGCTCCATGAGGTG
GAGGTGAAGACCCCTGAGTCTGCCCCGTGGAGGGGGAGGCCCCCTAAGCCTAGAGTCCCG
CTGCAGGGCTCTGTGCCAGGAGCCCCCGTGAGCCATGGCCTCGAAAGGGCAGCGGTGATT
TTTTTCACATAAATATATCGCACTTAAATGAGTTTAGACAGCATGACATCAGAGAGTAAT
TAAATTGGTTTGGGTTGGAATTCCGTTTCCAATTCCTGAGTTCAGGTTTGTAAAAGATTT
TTCTGAGCACCTGCAGGCCTGTGAGTGTGTGTGTGTGTGTGTGTGTGTGTGTGTGTGTGT
GTGTGTGTGAAGTATTTTCACTGGAAAGGATTCAAAACTAGGGGGAAAAAAAAACTGGAG
CACACAGGCAGCATTACGCCATTCTTCCTTCTTGGAAAAATCCCTCAGCCTTATACAAGC
CTCCTTCAAGCCCTCAGTCAGTTGTGCAGGAGAAAGGGGGCGGTTGGCTTTCTCCTTTCA
AGAACGAGTTATTTTCAGCTGCTGACTGGAGACGGTGCACGTCTGGATACGAGAGCATTT
>FP014535 CTB-60B18_1 :+U EU:NC; range -499 to 100.
GTCCTTTATATGGAGTCCCCCAAACTTCTAGAGCAAGGGCTTCCCCATAATCCTGGCAGG
CAGGCCTCCCCTGGGGTTCCCAACTTCTGACCCCACTGAAGTGTTTATCTTCTTCCCTAA
TCCCAGCCTCCTTTTCCCTGTCTCCATGTGCTCTGAGAGATGCTCTGAGAGATGCTCCTG
CTCCCCCAGGCTCCCTCCGCATCCCCCTCATTTTCCTCCTCCCCAGTGTGTCATTGGAGT
CCTAACCCCATCCTCGACATTGTCGCGTTTTCCTCCTCCAGAGTGGGACCTTCTTTTCCC
CCGAGTGGTCCTGTCTAGGGGTGCCGCTGCCGGGCCCCCTCTGGTCTTCCTGCTGGAGAC
TGGAGCCTTTCGGGAGTCAGCAGGCGCCCGGGCCAACCGCAGCCAGCGTGGGGTGAGCGA
TACTTCACCGGTGAGTCATCAGGGTGAGCTGGCCGTGTGCGATGCAGTCACTGTCTGGGT
GACAGACCCCTGGACTGCTGTGGACTTGGGTGTGCTCGAGGTGGAGGTGTTGGGTGAGGT
GCCTGCAGCTGGCAGCAGTTCCCTCCGCCAGCACTTCTTTGTTACCCGCTTCGAGGCCGA
>FP003837 ARAP2_1 :+U EU:NC; range -499 to 100.
CCAGCTACCTGGGAGGCTGACGTGGGAGGATAGCTTGGACCCAGAGGCGGAGGCGCAATG
AGCTGAGATTGCCTCACTACACTCCAGCCTGGGTGACAAAGTGAGACCCTGTCTAAAAAA
AAAAAAAAAAAGTAGTTGGTCTGTGAACTCACTTGCAAATAACTGGATTTTACGGACGCT
TAGATATTTGGAGGTCCACAAGGGTTCTTTGGGATCCCCTATTTTCCTTCGCTGCCTCCT
TTGTCAGAGTCCAACTCAAAGGGGAAATGCCCCTCTGGGATCTAACCGCCACAGGTGCAA
GAAGGAGCAAATTTACATAGAAGCAGCCTGGGGAAAATAGTGCCCTAGATGAGTCTTCAG
TTTGGGAAACGCTGAGCTAACACTTTAAGTACTTGGAAGAGTAATACTAATAATCAGTCG
TGGCGAGGTTCCGCCCATTTGACATTCAACCCCCCATGAGTGCGCACAGACAAACCCACT
GGCCAGGAGGAGCCAACACAAGGTCCTGGGCATCTCCGTCCCGGGAAGGTGGGTAATGCC
CCTGTCGCTCTGGGCTCCAGGGCGCGCCCCCGCAGCTTCCCCAGCGGGGTCTGACGCCTC
>FP008943 BSCL2_1 :+U EU:NC; range -499 to 100.
GCTACCACGCTGGGAACAGGGCACTAATCTGCCTGCGCAACAACGCAAGAGGCCCAGGTT
GCCGCAAACTGCAACATGCTCTAGGCGAATGCCCCCGCCTTAGATGCCTACAGGTCCTAG
GAGCTGTGGGCGATAAAAATCAGCGCCAGCTGGATGACCGCCTCACTCGGCCGCTTCGCG
GGTGAAATGGCCTGTGGTGAAGGTGTGCACGGAGGGCTGTGATTGCAGTCTCAAGGGAGA
GCCGAGCGGAGGCTGCAGTCAGCGCATCCCCTGGGGCACATCTTGGGGCCTGCAGGGAGG
CAGGCGTCTTTCCCCTTTGGTCACGGTAACCGGAGGGAAACCTGCCGCAGAGAGAGCCAG
TGGCGAGCGCAAGGAGACAGCGACCTCGCAGCTCGGGAAGGCTCCGCCCCGTCCCGCCCC
GCCCCGCCGTGCTGGACCCCGCCCTGGGCTGAAGCCCCGCCTCCCACGGCTACAAAAGCG
GCCGGCGGAGAGGGGCGGGACTTCCCCGGGAGCCGGAAGTCCCGTCTCACGGTTGCCCTG
GCAGCGCGCGAGGCTGGTGAGTCGGCAGCCCTGTGGCAGCCGGCGGGCTGGTTTCCATGG
>FP013068 XYLT2_1 :+U EU:NC; range -499 to 100.
CCCGCAGGTGCGGCCTCCAGGTTTTTAAGCAGACGCCTGTGGCTCTCACACGCCCTCTCC
CAAGGCGGCGTCTCTGGGAGCCCTGGCGTTCCCTGGGCCCCCGGGACCGAGAGCTTACCC
GCGTGGGACTGAACTCGCCCACGACCCCCGACACCAGGCAAGAGAGGTTGTGCCGCAGAC
CCTCCACTCCCCAGCACCAGGCGCTCGCCGTCCAGGTGGAGGGGAGCACACGTGGGAGCC
AGGGGCACCGGCGGAGACACGAGCGCAGAAGGCACGCGCTCAAGCCCACGCCCGCGACTG
CCGGGACTGAAGGTGTTGCGAGCCCCGGCTCCACCCCTAGCCTGCGGTGCGCCGTGCTTT
GGCCCCGCAGGCCCCGCCCCCGGCCCCGCCCCGGCGCGCGCCCGGCCCGCCTCCCTAGGC
GTGGAGGAGGGGGGGCGGCTCAGCCCCGCGCCCGTGCGCGCGCTCGCGGCCGGGTTGCAG
GGCTGGGCGCGCGCCCCGCGTCCCGGGCAGGAAGATGGTGGCGAGCGCGCGAGTGCAGAA
GCTGGTGCGGCGCTACAAGCTGGCGATTGCCACGGCGCTGGCCATCCTGCTGCTGCAGGG
>FP007277 CDC37L1_1 :+U EU:NC; range -499 to 100.
CCGGCTCCGGTACTTTATTTTTGGTGTGCTCCTCCAACCAACCAAGTTTCGCAGAATTCT
GTTGTTGCCTGTAATTAGAAATGAGACGAAAATTGGCTCCGCTTGTTCAAAATTCTCCTC
CCTCCGCCCCAACTCTGCCTTAGAATCACTGGTTTAAATGTCAATGTAAAGGAATGAGTT
GCAATTTTTAAGCAACATGTAAAGTGCACACCTGGTCTGAGTACCTCCCGGCGGCCAGGA
CCCGCCGTTTTCGGTATAGGGAACACCAGATAACAATATATAACGCTACCTAACAAACGT
TTCTCCACCCACAGCGCCATTAGCGGTTAGGTTTGCAGTGCCGAAGAGCTGCAAGAAAAC
GGGGCTTGAAACAGGAATACAATTGCAGATCCACCCACTACACGCAAAGGGCCCGGGACG
CGCCTCCACAGCCCCGCCCCAACCGGAAGTGACGCACCGCGCCGACTATTTCTTCCGCCG
TCCGCCGGTGGCGAGGCCCAGGCTGTCGCCGGGTGTGCAGCGGCGTCGCGGCCAGTAGAG
GGATTCTGGGTAACGGCCCGGACCCCCGGCTGGGCTTCTGGCTCGGCGCAGCAGGTTCCA
>FP012156 CNOT1_1 :+U EU:NC; range -499 to 100.
AAAGCTGTTTCACTGTAATTCAAAGTAGTTCCCGCGCAGGGTGGCGAGGAGTTATGGGCC
CCTTCCATAATTTATTGTTCCTCAAAGGCAATGCCAAGCCCCACTGGTCGCAGCCCTCCA
GGGCAGGTGGGAAGTACGTGAAGCCCCAAATCGAAGTTATCAGCCTCTCCCTATTGGCCC
TCGCCTCGAGCGCAGGCGCGAGGGCTCTGACTCCGGTCCCCTGGGCCTGGTGAGCGGCAA
TTGGCCAAAGTCCGCGAAGTAGGAGGCCGGATTGGTAGTTGCTAGCAGGAGCCTGATTTC
TTCCTCGACTTCTGCAAGTGATAGAGTGTGATTGGTTTAAATCCGCGGGCACCTGTCGGT
GATTGGGTAGAAGCCACAGGCGGGGCGCGGCCATTGGCTGGCTCTGGGGCCATCCCTCCT
CGGGCGGGCAGCGAATGATGAAATGGGAACGGGGAGGGGAAAGGCCGCGACGTGAGCGCG
CGACCTCCGGCGCCATTTTGTAGAGAAACAAGCGGAGTTAACCGAAGAGGGGGTCGAGGA
GAGCCGGAGTCGGGGACCCAGGAGTTTCCTGTGTCCAGCGCTGCCGGAGCCGCCTGAGGT
>FP005802 ALDH8A1_1 :+U EU:NC; range -499 to 100.
TATATGATTTGGAGATTAAAGGGCTACAGTTCATCCCCTGCTAACTATGTGACCTTGGAA
AAATGGTCTAACCTCTCCAAGGCTCAGTTTCTTCTATAAAAGAGAGGAAGTAATGGTTAC
TTCATATAGGATTGTTGTGTGGAATAAACGAGTAAATTCATGTAAAGGACTTGCTTTGGG
GCCTGGCATCCAATCAGTGTTTGAGCAATGAACAGTTTACGGTGTGAACCCAATAAAATC
ACATGCACAGATGCCTTCTGATGATTTAAAGGGCTATGAACACATAAGTAAGTAGCTGTT
ACTTTTACACACAATTATCCATGTCAGGTAATGTACTAGAAGTCTGTGAAACATTCAGCC
ACTCTCTTAGTTCTGAGTTTGGAGACTGGAATGCTCTCTGAGAGCGTCAGGTGCCCTCCC
ACATTCACTGATTGGTAAAGGGGAAGATGGGGGCTGGGAAGGGGGAGGCTCACTCAGGAG
TCCAGACAGTGGTGGGGACAACCTGAGTGCTCAGTCGTAAAGAGGAAAGGCAGAATTTTT
CCTTGCTATGGCTGGAACAAACGCACTTTTGATGCTGGAAAACTTCATAGATGGAAAATT
>FP004175 IL21_1 :+U EU:NC; range -499 to 100.
AAAGGTAGCCTCTCCTCCTACTTTTATGATGGAATACTGGATGATTTTAGTCAAAAGACA
TAGTTATTACCATAAGAAAAAGTCCTGCATGAAAGCACATGTTGCCATCTTACTCATTAT
CAAAGTGCCCTTATGACTGTCAGAGAGAACAGGTAAGATGCCAGGGGAGGCCGAGAAAAA
GAGATCAAAGTGTTTTTGTTTACTTTTTTGAAGTCTTGTAGTACCTACTGTTTATTATAC
ATACTTCTTGATTCATGCTGAAAATTGGAATTCACCCATTCTCTCTTTTTCCTGTCAAAG
ATGCAGATGGGGCACATTTCGTTGACTCCATCAATCCCTGCCCCCACACATTAGCACATG
CACACGTATACCTAGCCAGTGGAAAAGAAAAAAGAGTTACTCACATTCATCCATTTTACA
AAGATTTCCAGGCTGCAATGGGAGGGCTTTACCTCTCCCTGAAGGATGAATAAATAGGTA
GCTTAACTGACAACCTGTTCTCAGTCAAGCTGAAGTGAAAACGAGACCAAGGTCTAGCTC
TACTGTTGGTACTTATGAGATCCAGTCCTGGCAACATGGAGAGGATTGTCATCTGTCTGA
>FP008018 ZEB1_1 :+U EU:NC; range -499 to 100.
TGGGACTGATGGTAGCCCTGCCTCCAGGAAGCAGGCAGGCGGGGACCTCTGGGCGCTCGG
AGGGGCAGCTCCGAGGGCACAGGGTACAGGGAGAATCAGCCAGATCCCTCCCTGCCCCGG
GCAGCCGCGGCGGGTGTGGCCAGCGCGGAGGCAGGACGCCGCCGAGCCTCCAACTTTACC
TTTCCAACTCCGACAGCCCGTCGCCTTTCTGACCGCGTCCCTACGGTTTCCCGGCATCCG
CCTCCCTCTCCCCACCACACCTGAGGAAAACTTTTCCCTCGCCCCTCAATTCAAATTCAG
CAGTGCCCACGGTTGCCGCAAACCGCCCGGTCCCTAGCAACAAGGTTCCGGCCGTAGAGC
GAGAGCCTCTAGGTGTAAGGAAGGTGATGTCGTAAAGCCGGGAGTGTCGTAAACCAGGTG
CGGTGGGGAGGGGGGAGGGGTGGAGGCGGAGGGGTGGGGGGGAAGGGGGAGGGAGGGGGA
GGAGGTGACTCGAGCATTTAGACACAAGCGAGAGGATCATGGCGGATGGCCCCAGGTGTA
AGCGCAGAAAGCAGGCGAACCCGCGGCGCAATAACGGTGAGTGGCGGAGGGGACCGGGGA
>FP004442 NADK2_1 :+U EU:NC; range -499 to 100.
TCATCAAACATTGCTTTAACTCACTCCTTTCCAGTTAAAAGCTTTCAAAGAACTAATTCA
TTTGGACTTTGTCCTATAGGTAGGGCTCTTCGGGGGGGCAGGGGGCAGCGGGGCGGGCAC
TGGGTCCCACGCCGAGAGGATTTCGTGCCAAGCCACGCACACGGTGCAGCAGGAGCCGGG
TCCGCCTCCTCAGCCCCCAGCCCGGCCCCAGACACACCAGCTATCACACCGACCCTGGTC
AAATAAACCAATGGGCACGTGGTCGGCCTGCAGAACAGAACCCAAGCGAGCATATGCCAG
GAACCTGCCTTCCCGCCAGCCGCTCAAAACCCCACCCGCTGGCCCCGCGCCGCCTCAGAC
CGGATCCAGCTGGATTCCTCAGGGCGACGCAATCGCCTAACAGAATTCTACCTCTTTCTC
AGGCCGCAGCCAATGGCGCGGCCCCTCGGATCCGGAGCCGCCGCGGGCTCTGATTGGCCG
ATAGAGTTAGCCTGGGGGCGGGAGAAGAGCGACCTCGGGGAAGCGTGTGGTGCGGGGAGG
TCGCCCCCGGGCGGCGAAGCAGCCATTATGCAGGCGTGAGTGAAACGAATAAACAAACAA
>FP015785 PIM3_1 :+U EU:NC; range -499 to 100.
TCGCCTCCCGCACTCCCACACCCCCAGGAACCCTGCTCGGGGCCGGCGGGTGACCTTCCT
AGGCACTGCTGGGGGCGGAGCCAGGAAACGGCTCGCCCCGCCATTGGCTGGGGCGCCGGA
TTTCTTTAAAAACTCCGGCTTCCATTGGCTCGTGCAGTCCCTCCTCGTTCTGCCCGAGGC
GCCACGGCCGCCACCCGCGCGGGCACTGCGCCTGCGCGGAGTGAGAGCGTGAGCGCGGAG
AGCGGACCGACGCGACACGCCGTGCGCCTCCGCGGCTGCGCTACGAAAACGAGTCCCGGA
GCGGCCCCGCGCCCGCCGCACCCGGCCCTCGCCCGCCCGAAGACAGGCGCCAAGCTGCCC
CGCCGTCTCCCCAGCTAGCGCCCGGCCGCCGCCGCCTCGCGGGCCCCGGGCGGAAGGGGG
CGGGGTCCCGATTCGCCCCGCCCCCGCGGAGGGATACGCGGCGCCGCGGCCCAAAACCCC
CGGGCGAGGCGGCCGGGGCGGGTGAGGCGCTCCGCCTGCTGCGCGTCTACGCGGTCCCCG
CGGGCCTTCCGGGCCCACTGCGCCGCGCGGACCGCCTCGGGCTCGGACGGCCGGTGTCCC
>FP011252 INO80_1 :+U EU:NC; range -499 to 100.
GAGATCTTATCAACTTGGCTGCACCTTCCCACCTCTAGCCTGCGGGAACAAATATCCCAG
GATCCCGGGCGGTTTCGATTGACGTTACTTCCGGGAAAAGTAACCTTGCATCGGCGGTTG
CGGGCCTGGAAAGCTCTCGCGACATTTTCTCCTGCGAGATCTGCTTGCTCACTGTAGCGA
TGACATCCTCCTCCTCCTCCCCGCCGCCTTTCGGCAATCTTCGCCAGTCCCAGTCCCGAC
TAATCTGTACTCAGATGGCATGGATCAGGGTCTCCCCTCGAACCCCGGTTCGCACGGGGC
GTCAGGTGGCAGCGGCGGGGTGCGAGCTGCGCGAGGCCGACGGCAGCGGCACTACGGGTG
GCCACGGGCAGGCGACGAGCAGTGAGTGTGGGCGGGGTGGGGGTAAGCCACCCGTGTAGC
GGCTCGATTGTTCTGGCCTGGCTATGGCGCCTCTCCTCCCCCCCGCCATGGCTCCCCGTG
TCCCTGCTCCGCTCCTCTCAGTGAGTGAAAGTGGCCGCCGCCGCCGCCGGCCCAGCGCCC
GCAGCCGCCTCAGCGCCGCCGCCATCTTGGGGTCCCAGGAGCCGCGGAGGGAGCGAGCTA
>FP002773 ING5_1 :+U EU:NC; range -499 to 100.
GCTCAGGCCGGGCTGAGGCCCCGGGGGCTCGGGGTCCGGGGGAAAGGCGCTGAGCCAGAC
AGGTCCCAAGGAGCCTTCGGGAAGGGAGGGCCTCGTGGCGGCCTGTCCGGGACCCGGCCG
GGAGCAGGGGTCGCGTGGGCGCCGTCAGGACGGGCGTGAGGTCCCCGGGACCACGTGTTT
GCGTTTGGTGGCCCAGGGGTCGCTGACAGGTGCGGAGGGGAGACGCCCACCTGGGTGCCC
TGGGCCGCACGCCGGGCGGTGGGGCCGGGAACCCCTGCTCCTCCTCGGCCTCCGATCCGC
TGCGGCCCTGGGTCCTGCTCGCTGCCCGACGCCGCTGCCACAACCTCCGCCCGGGCCCCG
CAGCCCGCCGCCCGCCGGAAGCTGAAAGGCGTGTCCGACCCCGCCCCCGGGCGCGACCAA
TCAGCGCGCGCGACTCATGAATAGTGAGCGCGCTGGCACCGCCCCGCCCCCGCCTCCCGC
GGCACCGCCCGCCCGCGCAGACCCCGAGCGCGGCCGCGGACGAAGATGGCGACCGCCATG
TACTTGGAGCACTATCTGGACAGTAAGCGCGCCCCACGGGCCCCGCGCCCGCCGCCCACG
>FP001863 CYP1B1_1 :+U EU:NC; range -499 to 100.
AAGAACTGGAAAAAATTTAGCATGCCAAAGAGCCTCCACTGAGGTGGCAATTTGTTTGCG
AGAACCTAAGATAAAATTTAAACAACCAACCAGGGGCGCTGTGAGGCAAACCGCTGCCAC
TACACTGGCTTTCCGGGAAGCAAGCTCAAGTCGCGGAGAGGGAAGGGAGGTCGTGCGCTC
GGGGCGGGGCGCGCTCCCAAGTCGAGCGCAGCGGCCGGGGCAGGTTGTACCGAGCGTGGT
TCTGGGGACACCGTGCGGCCTCGATTGGAGGTGGCTGTGATGAAGCGCGGTTACCGCACA
ATGGAAACGTGGGCACCTCCGCTCCCATGAAAGCCTGCTGGTAGAGCTCCGAGGCCGGCC
GGTGCGCCTGGACGGGAGTCCGGGTCAAAGCGGCCTGGTGTGCGGCGCGCCCCGCCCCCC
GCAGGCCCCGCCCTGCCAGGTCGCGCTGCCCTCCTTCTACCCAGTCCTTAAAACCCGGAG
GAGCGGGATGGCGCGCTTTGACTCTGGAGTGGGAGTGGGAGCGAGCGCTTCTGCGACTCC
AGTTGTGAGAGCCGCAAGGGCATGGGAATTGACGCCACTCACCGACCCCCAGTCTCAATC
>FP003000 LTF_1 :+U EU:NC; range -499 to 100.
AGGGCATCTTTCTCATTGGCAAATAAGAACATGGAACCAGCCTTGGGTGGTGGCCATTCC
CCTCTGAGGTCCCTGTCTGTTTTCTGGGAGCTGTATTGTGGGTCTCAGCAGGGCAGGGAG
ATACCCCATGGGCAGCTTGCCTGAGACTCTGGGCAGCCTCTCTTTTCTCTGTCAGCTGTC
CCTAGGCTGCTGCTGGGGGTGGTCGGGTCATCTTTTCAACTCTCAGCTCACTGCTGAGCC
AAGGTGAAAGCAAATCCACCTGCCCTAACTGGCTCCTAGGCACCTTCAAGGTCATCTGCT
GAAGAAGATAGCAGTCTCACAGGTCAAGGCGATCTTCAAGTAAAGACCCTCTGCTCTGTG
TCCTGCCCTCTAGAAGGCACTGAGACCAGAGCTGGGACAGGGCTCAGGGGGCTGCGACTC
CTAGGGGCTTGCAGACTAGTGGGAGAGAAAGAACATCGCAGCAGCCAGGCAGAACCAGGA
CAGGTGAGGTGCAGGCTGGCTTTCCTCTCGCAGCGCGGTGTGGAGTCCTGTCCTGCCTCA
GGGCTTTTCGGAGCCTGGATCCTCAAGGAACAAGTAGACCTGGCCGCGGGGAGTGGGGAG
>FP007387 TESK1_1 :+U EU:NC; range -499 to 100.
AGGTGTTAGGGAGGCCAGAGGTTCAAGGTGTCGGAGTCGAAGAGACCTGGGAAATGGGCA
GGCTGGGCCGGGGCGCAGGCCAGGAAGGTGGACAGGTTGCTAGGCTACCTCTGATTGCGG
CTGGGCCTGAGGGGCCTACCTTTCTGCCCCGTTGGTCCCTGGAGCCCAGGAATCCGGCAG
GTTTCTGAGCCCGACCCTCAACGGACAGTAACCCAGGGAGGAGAGGGGACTCCCTGGGCA
GCTAAGCTTCGCATGCGCACCATCAGCCCTTAATTCCCTCCCGTTATTCAAGCTCAGGCC
GGAGCTTATTTGACCCGGGCGGCCCAGGGCATCGCGGCCGGAAAGCGGGGAGGCGGGGGT
GCGCACCTGAGGGGGCGTGGCCGCTGCCGGGAGGCCGGGCTGGAAGGAGTTAAGCGGAGG
CCCGGCCCAGCCCCGCCCCCGGCAGGCCGCGGAGCCTGATCCCCGGCGGCTAAGCGGAGC
AGCCGCCGCCCGCCCGCCCGCCCGCCTCCGCCCGCGGCAAGCCAGCCCGCCGGCGCCCCG
GAGCGCTGCCGCCACCGTCACCGCCACCGCCCGGTCCAGGCCCAAGCCCAGGCCCTGCGC
>FP014703 NCR1_1 :+U EU:NC; range -499 to 100.
AGGCTCACTAGCCACAGACAGAAAAACAGGCAGTTCATGTTTAAAGGACTCCACCTCTTT
CTCTTCCTCGGGGGGAACTGGGTTTTCTTAAATACAACTGAGTTTTTGTTTACACATTCT
GTAATTTCTTTTAATTCCTGTTCCAGTATCTCACTGTGAAACTCCCTATGTTTTTATACG
ATTCTCAGGGGGTTTCCTCTGGGCATGATTGGGCACAACTTCCCACAGTCAGCTCTGGGT
ACGACCTCCACATTGCAGAATTGAGAAGTTGACCCAGAAATGCATTTTGGGCTGAGCAGA
CAATTGTCAGAGTTGCTGGCTAGACCACAGATGTGTCAGAGGGACCACGGCCTTTCTGTA
AGCTCATGGTCAGAGGCGGAGGGGAGTTGTGAACGTTCTGATGAAAGCAGTCAACGTGAA
AGCGCTCTGGTGATGGGCGCTGGTGCTCACCCACCACTTCCTGTGTATCTATCTCCCTGG
CCCGCCCGGCTCAGTCCCCACTGCTCAGCACTAGGCCGGCAGAATCTGAGCGATGTCTTC
CACACTCCCTGCCCTGCTCTGCGTCGGTGAGTTCTGGCGTGGAAGGGGAATGGGATCACG
>FP014123 ZNF429_1 :+U EU:NC; range -499 to 100.
ATATTTTCCTTTCACATTGCTCACATATTAAAATTATAATACTTTAAACATATTGGGTTA
GTTACATTATTACAATCAATTCCACGTGTTTCATGTTTCTTTTTAAAGTTTGGCTACTGG
AAAATTAAAAATTCACATGTGGCTCACATTTTATTTCAGAGGACTGCCTCCTTTTTAAAA
TCTCAGGCTGCCTGCTCAAAGGACCAGAAGCTAGGAAGGTGATAAAAGCTAAAATTTAAA
AGTAATTGTTATTATATTCTTTTCATTTGTGACTAGCCATATAGTATATTTATAAATGCA
TATGACCTTACACACAAGGTTCAATGCAAACACCCTCTAGGGTGGGCCTGGCTCAGCTCG
GAGGAAAGCCTGCCTGAAAAGGCTGCAGCTAGGCTGTCACGCTTCATTCTGCCCAGCAAC
TGATCACCCTCTGTCACTCAGGGCCTGAGAGGGCGGGTCTTAAACATTATCCAATCAGGC
ACGCAGCTGGAGCGACAGGACGGTTTCCGGAATATGGCGGGGCGTTTGGCTCTTGCTGCA
GCCAGAGCTCCAGGTCTCGTCTTCATTTCTGTGTCCTTTGTTCTTAGAGGCCCAGCCTGT
>FP010042 LYZ_1 :+U EU:NC; range -499 to 100.
TGAGCAACGTGGTGTCACACTATACACCCATTAAGACAACAGGCACATGTGTCATGTCCA
TTTTGTGGAAAAGATATGTAAAATAATTTTAAGTAAAAAAGATAAATATAAAAAAGTGAA
TGCATACAAAACAATTTCACAAAATTGAATGTTACTCAAAAATCACAGCTCATTTTAAGC
TGCACAAAATAGTCATTTTTTTCTTTATAATTGCTCAAATTCATAATCAAACAGAAGAAA
GTTCCTGTCTTGGAAGTAGTGCTATGCCCCAATTCTTCCAGAGCCAGTACTTTAAACAAT
TCCATTTCATTATTTTCCTGTAGACTAATTCTTAGGACATCAGCATATCTCTCTTCAAGC
ATTAAAAAAATCTCTTTAGAGTCAGTGGATCAATAGACAGTTCCTGTTTTCCACACAACT
GAAAGGGTGGAGCCCCCAAACCACAAGGGGAAGAAGGAAGTTAAAAGATGTTAAATACTG
GGGCCAGCTCACCCTGGTCAGCCTAGCACTCTGACCTAGCAGTCAACATGAAGGCTCTCA
TTGTTCTGGGGCTTGTCCTCCTTTCTGTTACGGTCCAGGGCAAGGTCTTTGAAAGGTGTG
>FP000238 GALE_1 :+U EU:NC; range -499 to 100.
TCCAGCTCCTTGGTTTATTTGCAAACTGGACTTCCAGCACCAGGCCCCCTGCGACCCCCT
CCTGCCTTAGTCCCGTGGGATCGGGTAGTTCAAGATTTTGAATTCATGGTTTGGCACACA
CCGGCAAGTCTGAAAACCTGCGGGTCAGAGTGGGGCGGAGGCGTGGGCCCCCTACCCTCT
GCCCCCTGCCCCCTCGGAAGCGCAGCCCTCTTCCAGGGGTTGGGACGAGCTAGCGCGGGG
ACCCGGGGCACCGGCAAGGACCCACCCGCTACTGGGACCTGGCGCCGGCGGCGCCTCTCG
CGGGGTGGCACCGCCCACTTCCGCCTTCCGCGGGCGCGCGCTGCGCAGTCTTCGTCACAG
CGCGGAGGCCTTTTGTCCTCCCGCCCTCCCCGTAGTGGCCGTAACCCGAGTGACATGTTT
CCTTGGGGGCGTGGAGGGGCGGGGTCGGGGCCGGAGTGGGCCGTCAGCACTTAAAGGGCC
CGCGGCTCGGGCGTAGGAGGCGGTGCCTCTGCAGCAAGCGTGGGGCGCGGGAACCCGAGC
AGGTTCGGGAGACGGAATGAAGGGCCGGGTGGGCTCGCGAGGGGCCGGGGAGTCCGCGGG
>FP013280 EXOC7_1 :+U EU:NC; range -499 to 100.
CCGGAGCAGCCCCGCCAGCCCACAGGATACGTTTTTGCGTAATGCAGGGTGGAAGGCGGA
AACAAGTACACAAGCCCCTGGTTCATTACATGGACACACGTTAGGCATCTACTGTGTCAC
CTGCTCCGTGCGGGGCTTTGTGGGAAACGCAATTGGCCTTGGTGCCTGCCCATAGAATGC
GACCTGGGGAAAGGAATTCGTCGCCTTCCCCAGCAGTCTTTATCAAAAGGGTCGGTCTTT
CAACGAAAACAGCAAGTGAGCTCTAAGTGTCCTGCCAGCCGCGGGACATAAGGCCGATCG
AAAACCTCTGCTGAGGCAAGGAACCCGCGTCGAGGTCCCTTGCAGCATCCGAATACACTT
CTCTTCCCAGCCACGCTCAAAATGGCCGTCGGTCCGTTCTTGGGCTCCGCGCAGGCGCAC
TTCAGCCTGCGATTCCCAACATGGCTCCGCCCAGGCGTCCCGGGGCGGGACCAAGAGCGG
AAGTGGGTGTGACGGGGACGGGGGCCCGGTGGGCCCGCGGAGGAAAGATACTGGGGAGTG
GGAGCCGCGGGGTTCAGAGCGATGATTCCCCCACAGGAGGCATCCGCTCGACGGCGGGAG
>FP010499 GPALPP1_1 :+U EU:NC; range -499 to 100.
GACTTCTGATGCCGAGGAAACCTATCAGAAGACTGTCTCCAATACCACGATGTGGAAGCA
TGGAAATTCCAAGGCTGGCCGCTGGGTTGAGGCTGAGAATCAAGGGGAGACTGGGCGTCG
AAGGGGGGTTGCGCCCCGGGAAGAATCTGGGCGTCGAAGGGGGGCGGAGCCCCGGGGAGA
GACTGGGCCTCCATGGGGGGCTGCGACTCAGAGGAAGGCTTTGACCCGGCTGCGGGAAGC
GAGGACGTAAGTGGTGGTGGCGGTGGCGGCAGCATTGCCCAGAACATCCAGCTGTCCCGC
GGCGGGGCAGTGTCGCTCAGGGGCCCTAACGTGGGAGTCAGCTCGGGAGACGCATGCCAC
CCGATAGGAGTCTCGAAATCACTAGTCGGCTCAGCCATACCACTGGCGGGTCCGGAGTCT
AGCACGCGACTGTGGAGCAAGCATTAGGCGTCACTTCCTTTACCGTGAACTACAAGGCTC
AGCCAACCACAGGCTTTACGTCATTTCTCGGCGCCGGGAAACCTGCCATTCTTCGCTGCT
GATCGCGGGATTCTTTTTGGATAGGGTTGACGTTCGTGGATAGACTCATATCTGTGACCA
>FP010274 PRKAB1_1 :+U EU:NC; range -499 to 100.
CTGCCTGCACCCCCGACCCTAATCTGTAGAAATCATGATTCTGCAGGTCTGCAGTGGGGG
ATGCATTTAACAAGCGCTCCAGGTTAACCTAATGCACTGTAAAGCGTGAGAACACGTGCA
TTAAAAGGGCTTTAAGAAGTGGAGTTTCTGAATCAGATTTGCATTTTAGAAAGATCCCTC
TGGCTGCAGAGTGTAGAATCAACTATAAGTGAGCAAAGATAGCTAAATGGCATTATTCAG
CCCAGCGCATGAACGGCTCAGATTGCCCGCGCGCTGGGGTGCCCCCTGCCGGCCCTCGGC
AGCGCCTCGTCCTGGGCCTGGCCCTGGGCGGCCGGCTGCTGACTGCGACTGCGCGCTCCG
AGGCCTGCAGAGACGGCCCGGGGCACCTGTTACCGCACCGCTCAAGACCGGAAGCGGAAA
TGGAATCGAGATAGCCTCGCGCGTTTAGCTGGCCGCCGCCACCTCCACGCCCTAGGCCGG
GCCGACTTACGGAGTCGCCGGAAGCGGAAGTCGCTGAGGGGTGGTGAAGCGGTTGGGAAA
GTGTCGGTTTATCTTCGCGCCCCTTGCGTTCTTGCCGCGGCTTGCCTGGGCAGGTAAAGC
>FP002835 MKRN2_1 :+U EU:NC; range -499 to 100.
TGTGGAAGTAGAGATTTGGGGAAAGAGCAGTTGGGAGAGAGCTAAGGAATTTCCTTAAGT
GGGAGGCGAGGTCCGGCGGGAACAGTTGAGGCAGGGCCTGAGAAGGGTGCCCAGTGAGTG
CGAGTATGAATGGATAGGGGCATCCGGGATTAAGAGGAGAGGCTGGAGTTTCCCCAGGAG
TGGTGAAGTGCCTCGAAGGAGGCGGGAGATCCCTAAGGAATACTCTTGGCGATCGGGGCA
GAATCGCAGGCACTAACAGTAGGCATCGGGATAAGACTGGCAGGACTAAGATGCCAGCCA
GGCTCCGCCCCGGAGGCTTGGAAGTGCGGGACACCGAGAGCAGGGATGCCGGGACAGCCG
GCCCGATCCCCGGTGCGGAACCAATTGTGACGACGGCTAGGTTACCCGCCGGCGCTACAA
AGGTGCCACACCGGAGGGGCGGCGTGCGCCGGCGTGCGCCGGCGTGACGCGGCTACGCGG
GATGGGCCGGGCCAGGGCCAAGGCCGAGGCGGCAGCGGCTGCGAGAGGCGGCGGCACGAC
GACGGTCCCTCAGCCCAGCCACCATGAGCACCAAGCAGATCACTTGCAGGTCAGTGCGCT
>FP000917 LIX1L_1 :+U EU:NC; range -499 to 100.
ATTGTGATTGTAAATAAGACATGCACTACAGTACATTGCATAGTTTATGTTCATTAAATG
TCAGTATCTTTCTTGCCTTAGCTCCACCACCAATTGCATATGATGTTGGACAAGTCGAAT
TACTTCTCTGAGCCACAATATCCTCACCTGCAATCTGTGAAATGAAATGGTAGGACAAAA
TGATCTCTACTCTGTCTGCAATCCTCCCCAATCTTGCATCTAGGCCCATTTTTTTCTTCA
AGCCCAGCCCCAAGATTCTGTCCTGCTTTCTAGTGCTTGCCACAGGACTCCCAAAGACGC
GCCGAAGCTCTGCGTCTGCCTTTCAGAGGATACGCTTTTTCTCTTTGCAATTGGTTCTGA
GAATCCCCACCCTCCTCAATAATTTGCCTATGGCGGAGCAGGAGCCCTCCAGCTCCCGCC
CCATCACTGGTGATTGGCATGGGACCTAGCTCGTCCCCGCCCCCACTTGACTGAAGGTTC
GGCCCTGGCACCGCCCTGAGTCCCCAGGCGCTAGCTGACTGGGGTGGTTGGGACCGTTAG
CTCGGCAGGCTGGCAGGCTCCGGGGCGCTACTCCATTGGCGGCCGGGATGGAGACTATGC
>FP005140 SNRNP48_1 :+U EU:NC; range -499 to 100.
ATATGAACTGTATAATAAATGATTTTATGGACTTACTAATTTTCTTAGGTTTGATCATGT
ATTGCGGTTACACAGGAAAATGTTCTTATTCTTAGAACATGCATGCTAACATATTTGGGG
GTGAAAAATCTGCAACTTACTTTCAAAGAATTCAGCAAAAATCATTGGGTGGGGCTGTGA
ATGTGGAGAGAAGAGACGGAGAGAAATCAAACCTGGCAAAATGTTAACAATGAGCTGAAG
GACGGCTAAACGAAAGCTCATTGTACTATTTTTAAAACTTTTCTGTAGCTATAAGCCGTT
TTTTCTGAGGAAGTCGAGGAGGGCGAATATCTTTCTGGAAAGGCCAGAGCAAATGCACGC
AAGAGCTGAGAAAAGATTGGAAAACGCCTCTCAAAATAACAGTCCCGCCCTTCCCGGGAC
TCTTCCCTATAGGCTGTTCAAGTCACGTGGCGACTGTGGCCCCGCCCACAGCTCCCAGAG
GCCTGCGCGTGCGGTCTGCAGTTCGGCCGCTTCCTCTTGGCGGGTGGGCTGCAGCTATGG
AGGGCGAGCCTCCACCTGTGGAGGAGCGGCGGCGGCTGCAGGAGGAGCTGAACGAGTTCG
>FP015192 BMP7_1 :+U EU:NC; range -499 to 100.
TGAGTGGGGAGAGGTCCAGGCGGAGGGAATGGCGAGCGCAGAGACAGGCTGGCAACGGCT
TCAGGGAGGCGCGGAGGGGTCAGCGTGGCTGGCTTAAAAGGATACAGGGACTGAGGGGCA
AGACCGGCTCAAGGGTCACCGCTTCCAGGAAGCCTTCTATTTCCGCGCCACCTCCGCGCT
CCCCCAACTTTTCCCACCGCGGTCCGCAGCCCACCCGTCCTGCTCGGGCCGCCTTCCTGG
TCCGGACCGCGAGTGCCGAGAGGGCAGGGCCGGCTCCGATTCCTCCAGCCGCATCCCCGC
GACGTCCCGCCAGGCTCTAGGCACCCCGTGGGCACTCAGTAAACATTTGTCGAGCGCTCT
AGAGGGAATGAATGAACCCACTGGGCACAGCTGGGGGGAGGGCGGGGCCGAGGGCAGGTG
GGAGGCCGCCGGCGCGGGAGGGGCCCCTCGAAGCCCGTCCTCCTCCTCCTCCTCCTCCGC
CCAGGCCCCAGCGCGTACCACTCTGGCGCTCCCGAGGCGGCCTCTTGTGCGATCCAGGGC
GCACAAGGCTGGGAGAGCGCCCCGGGGCCCCTGCTATCCGCGCCGGAGGTTGGAAGAGGG
>FP007282 INSL4_1 :+U EU:NC; range -499 to 100.
AGCACCCTCCTTGGTGTCTGTAGGTGGCCCGGACCCTCAGCTGGACTGACAGGCAAACTA
TCTGTGTCAGTGTATGTTATTCATCCGTCGTTGGGTCAGGGTCTGTGGGACAGACCCCCG
CAATTAAAAGCTTATATGCCAAATGTTAACTAAGATAATTTCTAGCCAATGAGCTTACAG
GTCAGTTCTATTTTTATTTCATCTAAGCAAAGGACATTAAAAATTACCATTATTTTAGTA
AGCATAAAAATAGTATTACAGGAGGAAAGTTAAGAAAAAGAAGTAGAACAACCAAATTCA
AAACAAGCAAAGTGCAGCAGCACATTGGGAGCAAAGAGGGATATGAGAGTGTGGGTAGGG
CAAGTAGGGAGACTAAATAAGAACTGAGGGAGAAAGTTCCTTGTAGGTGGGTGGGAAAGG
GGTGGAACTGACACCATTGACGCAAAAGCTGAGTAATAGCCCTAAGCAAATAAATGCCTG
ATGAAGGCATGCAGAAAGCAGTCTGGAGCCCAGAAGGGACACACCAGCACAGTCTGGTAG
GCTACAGCAGCAAGTCTCTAAAGAAAGGCTGAGAACACCCAGAACAGGAGAGTTCAGGTC
>FP016057 NBDY_1 :+U EU:NC; range -499 to 100.
GCCATTTGCACTCCTTTTGTAAAATGCACGCTCCTGCTCTGTCTTCTTCCCTTCCCCTAC
TGGAGGTGTTCCTCTTTTCTTTTTGCTTTGTCAGAGTTCTTTATTATTCATTTTTCGTCT
TATACGTGGGATCTGTTCGATTCAGGCTTTCACCCTTTTACTGCCTTACAGATTGCTAAT
ATACATTCTCCATTGGTCTTTTAATGTCGTTTACAGAAGCTGACTCTCTACCGCCTCCTT
CTCTCCGTCTCACCCTCTCTGCCTCGCCTGCTCTGTACTGTTCTGTTCTCTTCTCTCTCT
CCCTTTGTTTCTCTCTCTCCCTTTTTTCTTTTCAGTGCAGAAGTTTTTAATTTTGACCGA
GCCAAATCTATCAATCTAGGCCTGGCGCCGCGTCAGCAGAGGGGGCGGGGAGGCGAGCGC
GGAACTGGGGGAGGGGAAGGGGCGGGGATCAGCAGGCGGAGCGGCTGCCAGAGTTGCTGG
GAGTGCGCGCGGTCGGATCACAAGGCGGCGGCGGAGGAGGCCCAGAGACCGGAGCGCGGA
GACCTCAGCCAGCGGCCTACGCCCAGGCCTTTCTCCACCGGAGGACCAGGGAACCGCAGT
>FP014372 PSG7_1 :+U EU:NC; range -499 to 100.
CTCTCACCAGGAAACACACAGTTCACACACAGCACAATGGGGCATCACTGTGACAGGGAC
CTGGTGCAGCTTCAGCCTCCTGCACTGCAGGGGAGAGCCAGATGGGGATGAAAGAGGCCA
AAGGGCGTGAATGTGCACCCCTAACCAGAGCCATGCGGAGAGCAGGAGGCTGAGGCCCAG
GACTGCGCTTGCCCAACCTGCAGGGTATGTGTGTGACTCTGTGGGTCTGTGTGTGTCTCT
TCTGTGTGTGTGTGTGTGTGTGTATGTGTGTGTGTGTGTGTGTGTGTCTGCACAAAGTGT
GTGTTGAGGTTTGGTGAAAGAATCACTGCTGAAAAAGGCAGAGGGCTCCACAATTCCCAG
GGACCTGAAACACAGACAAAAGGAAAAACAGAAGGAGGGACAAGGAGGCAGAACTGAGAG
AGGAGGGGACAGAGAGGTGTCCTGGGCCTGACCCCACCCATGAGCTTGAGAAGTGCTCCT
GCCCCGGGAAGAGGCTCAGTGCAGAAGGAGGAAGGACAGCACAGCTGACAGCCGTGCTCA
GGAAGATTCTGGATCCTAGGCTCATCTCCACAGAGGAGAACACGCAGGGAGCAGAGACCA
>FP011522 SIN3A_1 :+U EU:NC; range -499 to 100.
GTAGGTGCTCAGGCAAGTGCCTGTTGCCCGCGGACGCAGGGCTTCCTGTTTGCATCACTC
ATTTTTAGTCGCCTAACAGAGCGGACCGAACACGGTTAGGTCACACAGCCACAGGAGTCT
GCCCACTCCAGCCAGTGACTAGGGTGCTCCTACCCTTCTCTCCTACCTAGTTCCAAATGG
GTTGTGTGTGTGAAGGAAGTTGGGGCCGGGTAGCTCCGCTGGCTCGTCCTCCGCGTCCAC
CCAGCGGATCTCCGAGTCCCAGGCGGCCTCCCCCCAGTCCGAGGACCTCAAGAAACTCGA
GTCGGCGGCGAGGGAGCTATATGGGCCTCTACCACGGATGCGTCTCCCACTCGCGTTTAG
TTTAATTAATTAATTTATATTTTTTGGAAGGAGGGGGCGTTCAATGAAGGGGAAGAGGCG
GGGCGAAGGGCGGAGGCGGGCCCAGGGTGACTGACGTGAGCGCCGGGGAGCCAATAGCCC
GTGGGGGGCGTTCCCCCCCATTCAGGACTCCTCGCCTGGCTCGGAAGGTATGTTAAACAG
CTGCTTTTAATTTGGTCCCCCCAATCTCAGGCGTTTGGGGGGCTAGTCCGCCGGCCGCTC
>FP010298 C12orf43_1 :+U EU:NC; range -499 to 100.
ATGCTGCTGGCTCATGGACTACACTCTTAAGTAGTAAGGCCCTAGGCTATTAAAGGAAAT
ACAGATTCCTGGATTCCACCTATCAGAGATTCTGATTCTGTTAGTATTTTCTGTGAGACC
CAAAAGTCTGCAGTTTAACCAGCTCTCTAAGGTGTTTCTTAGGCCCAGCTGGACTGGGAA
ATTACTAGAATAAATGACATGGAATCAAAACCTGGGAACTAATCCTGGGTCTGTCATTAA
CTCCTTAGGAGATTCCCATCCCCTCTGGAGATCTGTCATCAAGAAATGATTGGAGAAGTT
AATCTCTTAGGCCCTTCTAGCTCTTGCCTTTGAGAACCGCCCACCTCCCCATTCCCACCT
GGTATCCCCAACCCAGTACAGTTCATGGCCAATGGCGGTCCAAGTCTTGGAACTACAATC
CCCACAATGCCTCGCGCCTCTCCTCTCACGTGACGTCATGAAGGAGGCTTGATAACGGCG
GTGTTCTCCACAATCCTTTGCGGTGGTTCAAGATGGCGGCGCCCAGTGGCACAGTGAGCG
ATTCGGAAAGTAGTAACAGCAGTAGCGATGCGGAGGAGCTGGAGCGGTGCCGCGAGGCGG
>FP003790 HMX1_1 :+U EU:NC; range -499 to 100.
CACGCCGCCCTCCACACACACACAGCCATTCAAACGCACACTCGTGCACACACCACGCGC
GCGCACACACACAGTTACTCACGGTCGGTCCAACACCCTCCTCGCAGCGGGGTAATTACG
GCTCTGGCCGGACGGTGATTGGCCAGCCCGTTCCTCATCGGGGCCCCACAGCCAATGGGT
GGCCGCTCAGCCCAGGCCCCGCCCCCACGGAGCGGGTGGCGCGGGACGGGGGAACTGATC
ACGCGGGATCGGACCCGGCGCGACCCCCCGCCTGCGCCCGGGGCCGCCCGCCCTCGGCTG
CGCCGCTGCCCGCGCGCTCAGGTCTGGGCAGCGTCTCCCGGCAGCGGCCGCGCTCGGGGC
CGGCGCAGCGTCCTCGGGGCTCAGCGGGCCGCCCTCCCGGCCCAGCCCGCGACCCCCCGC
CCCTGCTGGCCCCTCCCCCTCCCCGCCCCCAGTGAGGCCGCCCCGGCGGCGACCAGAACG
GCGACCTGAAAGGCGAGCCAGGCGGCTGCCCGATCAGCTGTCGGCGCGCACTCGCTCCCG
GCCCGGCCCAGCCCAGCCCGGCGCGGAGGCCGCCGCCTGCCCTGCGGGGCCCGACGCCAG
>FP015110 SYS1_1 :+U EU:NC; range -499 to 100.
GACCAACACTTGAATTTTAATACTTACTTTGCTACTAACTGTGTCGTTGAAACAGTATGT
TGCTTTCCTTCTCTGGCCCTTAGCTTAACTATCTGTACAGCGGGAACATTGGCAAACTCC
TACGTGGAGGAGCTTGCAGGTCCACTTCAAGTTATCAGACTCTAACTAGGAGAAAACATT
GAGAATTTAGGCTGAAAATAACGACACAGTTTATCACCTCGTTAATTCCCAAACATCATT
ACCGCGTCCTAAGCCACCCCACTTGCCTCTCCCCTAGCCGCCTTCCTTTAAAAAAAGAAT
TCCCCTCTAGAGGGCGCGCAAGCTCTGCGGCCTTCGTTCCTCTCTTCCGTTTGCCTTCAC
TCTTCCTTCTGCGCATGTGCTCAGTTCGCTATCCGGCTGCTTGTACCTGGTTCAGGAGGT
TCAGGCAGAGGTTGCACCCACTACGCCTGCGCAACCTCAGCCCCGCCCCTCCGCTGCTTT
CCCCGGAAACGTTTCTTTCCTACGCAGCCGCTCCTGCCGCCGTGGTCGCTGGAGCTTTGC
CTCTCTAGGCCGGCAGCGCCTCTCCTCCATGGTCCTGTCTGTCAGCGCTGTTTTGGGAGC
>FP005037 THOC3_1 :+U EU:NC; range -499 to 100.
CTGCCATTACCTTTTAAAAACAAAAAATCCATTTTTATTTAAAAAAAAAAAACAAAACCT
CCAGACCCCTTCTTAACACCTCTTCCCTCACTCCACACCCGCTAGCCCTTTTCATGGGAC
AAGCTCACCAGCTGGTCCTTCTCCAGCAAAAAGACCAGAGCTTTCTGCTCTTAAGGGAGG
GGACTAGGGATTACGGAACAACCCCAGAAGAAAGGTGATGAGTTAACTGTTTAGAAGGTT
AGTGTTGGTTCTTTTATTCGATTAAACAGGAATACACATATATCTACCAAAGAATAGGTA
AGGGAGAAATAAGAACACTAAAAAAACTCGGAATCGTTAAGTGTGAAGCATATTTGGAGT
TAAAAGAACCAAATATTACTAAGTAAGCAGACGCGGGCACGCGCTGCATACCGGGATTTG
TAGTCCCTTCCGGGGCGGGGTACAGCGCGCCTGCGCAGAGGGGCCGTCGCTCTTCCGGGC
GCATGCGTGCGGCAGCGGCGCCAGGACTGACTGCGCCGTGGAGGCTGCTGCAGTGTTGTG
AGTTGGAAGCTGGGGAGCTCGGCATGGCGGTCCCCGCTGCAGCCATGGGGCCCTCGGCGT
>FP011235 KNSTRN_1 :+U EU:NC; range -499 to 100.
TGTTTATTGGGAGTAGCTTTGAATCACTACTGAAAATCTGGATAAGTGCTATTAAAATTA
GGACCTCAGGTAGGTGCCTCAGGTATCTCAGCCCATAGGTCCTTTTCTTCAAGCCTCACC
TGCCACTCTCCACCTGTAACGTGTAGTTTTCATCCAAATAACCTGTGCTCCTGGCAATAT
CCCTAACAATCCCAAACTAAATAAAGAGGATTGTGACATGGACCCTAAATGTCGCCACGT
TTGCGTCTCCATCCCGGAATATGACGCTGGTAGCTCATTAGCTCCATTCAAGCCTACAAA
TTGCATCACCCTCCTCCTCTGCCCAGACCTGGGGGCTCCAACACCTTTCGCTAGGTCTGG
CTCTGGCCTCTGAGCGAACCTTCCGTACAGTATGGCGGCTCCCGAAGCCCCGCCCCTGGA
CAGAGTTTTCCGTACAACATGGCTGTCTACAGAGTGCGATTCCCACCCACTTCCGCCTAG
CTACCGGAAGTTTCTATTTGAAACCCAGGCGGCCGACTTAGCCGGTGGCACGACAGTTGC
TGCAGGGAATCTTTTAAACGAGAGCGAGAAGGACTGCGGGCAGGACCGGCGGGCTCCTGG
>FP003959 FDCSP_1 :+U EU:NC; range -499 to 100.
AAGATGCTGTGGTGCTCCAAAAATACAATTCACTCATCTACGAAGCTCTAATCCTGATAA
TAAAATGAAGAAGTTGAAAGAAGAATCATGCAAAAGATTTTAATCCCATCTTAAACAATT
TTTAGATTTTTTATTTTCTTAAGATTCCAGCACTATCAAATATGCTTTGCAATAGGTTAT
AATCAATACCAGTAAAATGCTTAGAGGTATTTTAAATTGTGGGAAGTAAAGGAAAAAATT
GTGAGAGTAGACAATGGAGCAACAACATGTAAAGTGATAAACTTCAAATATACAAGACAC
AAAATTTGGAGAAAAAAACCACAAAAGATTTTGGTATTTGGTAGTTTCTAGGAAACTAAA
CATTGGTTATTCCCCAATTTCAACATATTGAGATAGTTGATGAGTAATAACTGATCCTAG
[truncated: 178,973 more rows]
