# Supplementary material for: A genomic predictor for age at sexual maturity for mammalian species
Source: Evol Appl. 2024 Jan 10;17(2):e13635. doi: 10.1111/eva.13635 (PMC10853647; doi:10.1111/eva.13635)
Supplement: Supplementary file 9 — Appendix S9. [file EVA-17-e13635-s004.csv]

Species	Maturity
Peromyscus_polionotus	28
Onychomys_torridus	41
Mus_musculus	42
Arvicanthis_niloticus	45
Microtus_ochrogaster	47
Peromyscus_maniculatus	49
Arvicola_amphibius	51
Peromyscus_leucopus	73
Rattus_norvegicus	90
Rattus_rattus	90
Acomys_russatus	91
Mustela_erminea	95
Phodopus_sungorus	120
Monodelphis_domestica	122
Perognathus_longimembris	151
Sylvilagus_bachmani	154
Hydropotes_inermis	183
Heterocephalus_glaber	228
Microcebus_murinus	243
Lepus_timidus	266
Muntiacus_muntjak	272
Muntiacus_reevesi	274
Desmodus_rotundus	285
Felis_catus	289
Sciurus_vulgaris	296
Vulpes_lagopus	304
Odocoileus_virginianus	309
Trichosurus_vulpecula	315
Jaculus_jaculus	327
Sus_scrofa	334
Felis_chaus	335
Dasyurus_viverrinus	335
Antechinus_flavipes	345
Ochotona_princeps	347
Ictidomys_tridecemlineatus	354
Prionailurus_bengalensis	365
Suricata_suricatta	365
Meles_meles	365
Mustela_nigripes	365
Tamandua_tetradactyla	365
Capra_hircus	406
Pipistrellus_pipistrellus	456
Hydrochoerus_hydrochaeris	456
Callithrix_jacchus	477
Odocoileus_hemionus	478
Leopardus_geoffroyi	479
Lynx_canadensis	498
Bubalus_bubalis	502
Bos_taurus	548
Ovis_aries	548
Lutra_lutra	548
Ornithorhynchus_anatinus	548
Tachyglossus_aculeatus	548
Phacochoerus_africanus	578
Lemur_catta	595
Saguinus_midas	608
Lycaon_pictus	639
Canis_lupus	669
Ovis_canadensis	707
Equus_asinus	708
Budorcas_taxicolor	730
Rhinolophus_ferrumequinum	730
Sarcophilus_harrisii	730
Oryctolagus_cuniculus	730
Dromiciops_gliroides	730
Bos_grunniens	738
Cervus_elaphus	852
Equus_quagga	900
Equus_caballus	914
Camelus_dromedarius	1095
Panthera_leo	1095
Zalophus_californianus	1095
Macaca_mulatta	1231
Macaca_fascicularis	1238
Panthera_tigris	1268
Giraffa_camelopardalis	1278
Hexaprotodon_liberiensis	1278
Hippopotamus_amphibius	1279
Choloepus_didactylus	1279
Theropithecus_gelada	1391
Nasalis_larvatus	1460
Colobus_guereza	1461
Ceratotherium_simum	1643
Diceros_bicornis	1826
Balaenoptera_musculus	1827
Ailuropoda_melanoleuca	2192
Pongo_pygmaeus	2555
Gorilla_gorilla	2829
Tursiops_truncatus	2831
Pan_paniscus	3194
Pan_troglodytes	3376
Orcinus_orca	3780
Homo_sapiens	4745
