# Supplementary material for: A genomic predictor for age at sexual maturity for mammalian species
Source: Evol Appl. 2024 Jan 10;17(2):e13635. doi: 10.1111/eva.13635 (PMC10853647; doi:10.1111/eva.13635)
Supplement: Supplementary file 10 — Appendix S10. [file EVA-17-e13635-s011.csv]

Species	Maturity
Arvicola_amphibius	0.055890411
Rattus_norvegicus	0.064888248
Phodopus_sungorus	0.084299262
Antechinus_flavipes	0.242360379
Mus_musculus	0.028767123
Rattus_rattus	0.058708415
Onychomys_torridus	0.024419297
Monodelphis_domestica	0.065538544
Microtus_ochrogaster	0.024295684
Peromyscus_polionotus	0.013947696
Arvicanthis_niloticus	0.018401145
Dasyurus_viverrinus	0.134971797
Ochotona_princeps	0.135812133
Jaculus_jaculus	0.122724714
Peromyscus_leucopus	0.025316456
Ictidomys_tridecemlineatus	0.12276747
Peromyscus_maniculatus	0.016174286
Perognathus_longimembris	0.049843208
Oryctolagus_cuniculus	0.222222222
Mustela_nigripes	0.106382979
Mustela_erminea	0.020821918
Sarcophilus_harrisii	0.153846154
Hydropotes_inermis	0.036069774
Sciurus_vulgaris	0.054794521
Hydrochoerus_hydrochaeris	0.082736097
Trichosurus_vulpecula	0.054277591
Vulpes_lagopus	0.051096731
Pipistrellus_pipistrellus	0.075259944
Prionailurus_bengalensis	0.058823529
Lycaon_pictus	0.102981467
Lepus_timidus	0.040487062
Microcebus_murinus	0.036579858
Lutra_lutra	0.08249285
Meles_meles	0.053763441
Muntiacus_muntjak	0.039638589
Tamandua_tetradactyla	0.052631579
Felis_chaus	0.045890411
Bos_taurus	0.075068493
Suricata_suricatta	0.048543689
Canis_lupus	0.088974598
Ovis_canadensis	0.094028461
Capra_hircus	0.053477345
Phacochoerus_africanus	0.0757685
Saguinus_midas	0.079321592
Budorcas_taxicolor	0.091324201
Odocoileus_hemionus	0.059526775
Ornithorhynchus_anatinus	0.066432295
Callithrix_jacchus	0.057317952
Ovis_aries	0.065849555
Odocoileus_virginianus	0.036807624
Leopardus_geoffroyi	0.057057772
Muntiacus_reevesi	0.032357109
Nasalis_larvatus	0.15936255
Bos_grunniens	0.076879004
Panthera_tigris	0.132090213
Lynx_canadensis	0.050909834
Sus_scrofa	0.033891426
Panthera_leo	0.111111111
Camelus_dromedarius	0.105633803
Desmodus_rotundus	0.026740477
Felis_catus	0.026392694
Rhinolophus_ferrumequinum	0.06557377
Heterocephalus_glaber	0.020150243
Cervus_elaphus	0.074103066
Bubalus_bubalis	0.039408094
Colobus_guereza	0.114363992
Zalophus_californianus	0.084033613
Theropithecus_gelada	0.10585997
Choloepus_didactylus	0.095220369
Ailuropoda_melanoleuca	0.163192376
Lemur_catta	0.043703404
Equus_quagga	0.064888248
Macaca_fascicularis	0.086968739
Giraffa_camelopardalis	0.088642275
Macaca_mulatta	0.084315068
Hexaprotodon_liberiensis	0.082774701
Ceratotherium_simum	0.100030441
Equus_asinus	0.041270767
Diceros_bicornis	0.102096729
Tachyglossus_aculeatus	0.030330704
Tursiops_truncatus	0.150313263
Pan_paniscus	0.159103362
Equus_caballus	0.043931747
Pongo_pygmaeus	0.118644068
Pan_troglodytes	0.155712375
Gorilla_gorilla	0.128963144
Hippopotamus_amphibius	0.057256693
Orcinus_orca	0.115068493
Balaenoptera_musculus	0.045504359
Homo_sapiens	0.106122449
