# Supplementary material for: A genomic predictor for age at sexual maturity for mammalian species
Source: Evol Appl. 2024 Jan 10;17(2):e13635. doi: 10.1111/eva.13635 (PMC10853647; doi:10.1111/eva.13635)
Supplement: Supplementary file 11 — Appendix S11. [file EVA-17-e13635-s007.csv]

Species	Maturity
Ailuropoda_melanoleuca	2192
Arvicanthis_niloticus	45
Arvicola_amphibius	45
Balaenoptera_musculus	1827
Bos_grunniens	738
Budorcas_taxicolor	730
Callithrix_jacchus	382
Camelus_dromedarius	2191
Canis_lupus	669
Capra_hircus	685
Ceratotherium_simum	1643
Cervus_elaphus	730
Choloepus_didactylus	1644
Colobus_guereza	2192
Dasyurus_viverrinus	335
Desmodus_rotundus	285
Diceros_bicornis	2254
Dromiciops_gliroides	730
Equus_asinus	1005
Equus_caballus	973
Equus_quagga	900
Giraffa_camelopardalis	1644
Gorilla_gorilla	4015
Hexaprotodon_liberiensis	1644
Hippopotamus_amphibius	1279
Homo_sapiens	5110
Hydrochoerus_hydrochaeris	456
Ictidomys_tridecemlineatus	225
Jaculus_jaculus	137
Lemur_catta	912
Lutra_lutra	548
Lycaon_pictus	639
Lynx_canadensis	573
Macaca_fascicularis	1544
Macaca_mulatta	2007
Meles_meles	365
Microcebus_murinus	243
Monodelphis_domestica	122
Muntiacus_muntjak	332
Mus_musculus	42
Mustela_erminea	365
Mustela_nigripes	365
Odocoileus_hemionus	503
Odocoileus_virginianus	417
Onychomys_torridus	41
Orcinus_orca	4930
Ornithorhynchus_anatinus	548
Ovis_aries	914
Ovis_canadensis	749
Pan_troglodytes	2920
Panthera_leo	1095
Panthera_tigris	1415
Phacochoerus_africanus	578
Pipistrellus_pipistrellus	456
Pongo_pygmaeus	2555
Rattus_norvegicus	70
Rattus_rattus	112
Rhinolophus_ferrumequinum	730
Sarcophilus_harrisii	730
Sciurus_vulgaris	320
Suricata_suricatta	365
Sus_scrofa	768
Tachyglossus_aculeatus	548
Theropithecus_gelada	2190
Trichosurus_vulpecula	730
Tursiops_truncatus	3689
Vulpes_lagopus	304
Zalophus_californianus	1826
