# Supplementary material for: A genomic predictor for age at sexual maturity for mammalian species
Source: Evol Appl. 2024 Jan 10;17(2):e13635. doi: 10.1111/eva.13635 (PMC10853647; doi:10.1111/eva.13635)
Supplement: Supplementary file 12 — Appendix S12. [file EVA-17-e13635-s008.csv]

Species	Maturity
Arvicola_amphibius	0.049315068
Rattus_norvegicus	0.050468637
Mus_musculus	0.028767123
Rattus_rattus	0.073059361
Onychomys_torridus	0.024419297
Monodelphis_domestica	0.065538544
Arvicanthis_niloticus	0.018401145
Dasyurus_viverrinus	0.134971797
Jaculus_jaculus	0.051416776
Ictidomys_tridecemlineatus	0.078030172
Mustela_nigripes	0.106382979
Mustela_erminea	0.08
Sarcophilus_harrisii	0.153846154
Sciurus_vulgaris	0.05923732
Hydrochoerus_hydrochaeris	0.082736097
Trichosurus_vulpecula	0.125786164
Vulpes_lagopus	0.051096731
Pipistrellus_pipistrellus	0.075259944
Lycaon_pictus	0.102981467
Microcebus_murinus	0.036579858
Lutra_lutra	0.08249285
Meles_meles	0.053763441
Muntiacus_muntjak	0.048382396
Suricata_suricatta	0.048543689
Canis_lupus	0.088974598
Ovis_canadensis	0.09961431
Capra_hircus	0.090226554
Phacochoerus_africanus	0.0757685
Budorcas_taxicolor	0.091324201
Odocoileus_hemionus	0.0626401
Ornithorhynchus_anatinus	0.066432295
Callithrix_jacchus	0.045902427
Ovis_aries	0.109829368
Odocoileus_virginianus	0.049672424
Bos_grunniens	0.076879004
Panthera_tigris	0.147403511
Lynx_canadensis	0.058576978
Sus_scrofa	0.077929985
Panthera_leo	0.111111111
Camelus_dromedarius	0.211364075
Desmodus_rotundus	0.026740477
Rhinolophus_ferrumequinum	0.06557377
Cervus_elaphus	0.063492063
Colobus_guereza	0.171585127
Zalophus_californianus	0.140132765
Theropithecus_gelada	0.166666667
Choloepus_didactylus	0.122394282
Ailuropoda_melanoleuca	0.163192376
Lemur_catta	0.066987403
Equus_quagga	0.064888248
Macaca_fascicularis	0.108465051
Giraffa_camelopardalis	0.114028091
Macaca_mulatta	0.137465753
Hexaprotodon_liberiensis	0.106480132
Ceratotherium_simum	0.100030441
Equus_asinus	0.058583503
Diceros_bicornis	0.126027397
Tachyglossus_aculeatus	0.030330704
Tursiops_truncatus	0.195869173
Equus_caballus	0.046767604
Pongo_pygmaeus	0.118644068
Pan_troglodytes	0.134680135
Gorilla_gorilla	0.183028286
Hippopotamus_amphibius	0.057256693
Orcinus_orca	0.150076104
Balaenoptera_musculus	0.045504359
Homo_sapiens	0.114285714
